# Supplementary material for: Deciphering ovarian cancer heterogeneity through spatial transcriptomics, single-cell profiling, and copy number variations
Source: PLoS One. 2025 Mar 4;20(3):e0317115. doi: 10.1371/journal.pone.0317115 (PMC11878925; doi:10.1371/journal.pone.0317115)
Supplement: S1 Table — (CSV) [file pone.0317115.s002.csv]

	p_val	avg_log2FC	pct.1	pct.2	p_val_adj	cluster	gene
MT-CO3	0	0.914777625459436	1	1	0	0	MT-CO3
MT-ND1	0	0.894997270064509	0.997	1	0	0	MT-ND1
MT-ND2	0	0.876574156328818	0.996	0.998	0	0	MT-ND2
MT-ND3	0	0.87033678914771	0.998	0.999	0	0	MT-ND3
MT-ATP6	0	0.839112963001872	1	1	0	0	MT-ATP6
MT-CYB	0	0.7718136277459	0.997	1	0	0	MT-CYB
MT-CO2	0	0.732077017524943	1	1	0	0	MT-CO2
MT-ND4	0	0.726069753845491	1	1	0	0	MT-ND4
MT-CO1	9.46073998636286e-216	0.69981228020629	0.999	1	3.17294297662638e-211	0	MT-CO1
MALAT1	2.25212224445801e-207	0.784093572660648	0.941	0.964	7.55316758346326e-203	0	MALAT1
RPL39	5.91354620459247e-170	0.464609233214807	0.972	0.993	1.98328512609622e-165	0	RPL39
RPS18	1.66638607441525e-91	0.326754049811704	0.993	0.998	5.58872561637388e-87	0	RPS18
S100A6	1.07628594088339e-90	0.815183016160081	0.951	0.988	3.6096477885347e-86	0	S100A6
RPLP0	4.9244946361833e-87	0.344598850588611	0.971	0.991	1.65157701108315e-82	0	RPLP0
RPL37	1.98224415116974e-84	0.313915224562946	0.981	0.996	6.64805043419306e-80	0	RPL37
MT-ND5	1.00061951814727e-74	0.597558320007883	0.776	0.905	3.3558777399623e-70	0	MT-ND5
RPS14	6.95407287694917e-72	0.300655532127108	0.976	0.996	2.33225696147121e-67	0	RPS14
RPL30	1.17812026399262e-62	0.255154559864484	0.974	0.995	3.95117974137845e-58	0	RPL30
RPL6	5.10125551018999e-61	0.284732378891009	0.932	0.985	1.71085907300752e-56	0	RPL6
GAPDH	1.23424492864161e-60	0.349405069673576	0.951	0.986	4.13941064167823e-56	0	GAPDH
RPS28	1.96744347931457e-59	0.259187191131228	0.986	0.998	6.5984119409252e-55	0	RPS28
RPL36	1.48994697965818e-58	0.283411357418415	0.978	0.994	4.99698418037759e-54	0	RPL36
RPS24	2.70008334241817e-54	0.267704498748256	0.945	0.988	9.05553951380207e-50	0	RPS24
RPL38	7.80134542720351e-51	0.277019746825585	0.93	0.984	2.61641522937551e-46	0	RPL38
CLU	1.17858738175168e-46	0.435619999416995	0.824	0.875	3.95274636091879e-42	0	CLU
CD24	1.45313924153824e-46	0.473703029664593	0.707	0.688	4.87353838827096e-42	0	CD24
LCN2	2.15040365049826e-46	0.694878140427141	0.513	0.45	7.21202376304105e-42	0	LCN2
RPS29	2.72515561545691e-45	0.309963385061369	0.973	0.995	9.13962690311939e-41	0	RPS29
C19orf33	6.19498792098063e-40	0.68111898372397	0.604	0.634	2.07767504893848e-35	0	C19orf33
GSTP1	1.20612578254163e-39	0.342469386858631	0.835	0.942	4.04510464948813e-35	0	GSTP1
SOD2	5.9166619628806e-38	0.29706716645079	0.262	0.485	1.9843300891109e-33	0	SOD2
KRT18	1.48332356441861e-31	0.467025181466663	0.696	0.744	4.97477057034715e-27	0	KRT18
C3	2.28884409528773e-31	0.290796438573822	0.748	0.857	7.67632532677597e-27	0	C3
HIF1A	8.08477146975247e-31	0.254042001185975	0.271	0.49	2.71147065552558e-26	0	HIF1A
KRT7	2.57399020483421e-30	0.557425086823785	0.595	0.613	8.63264834897298e-26	0	KRT7
PMEPA1	4.24009770205357e-29	0.255475557987844	0.192	0.355	1.42204396731472e-24	0	PMEPA1
SLFN5	1.42409993786777e-27	0.266976737439214	0.143	0.275	4.77614637162093e-23	0	SLFN5
RPL23A	4.03979517725382e-27	0.267359082864338	0.942	0.986	1.35486650654738e-22	0	RPL23A
PABPC1	4.66728044066655e-26	0.320206283943352	0.813	0.941	1.56531251419075e-21	0	PABPC1
SYNE2	2.79931699853685e-24	0.311385362030463	0.169	0.307	9.38834934969289e-20	0	SYNE2
MSLN	4.28526452563515e-24	0.463934123307204	0.641	0.682	1.43719201660752e-19	0	MSLN
MYH10	6.66735055367189e-24	0.294462110899622	0.224	0.394	2.23609602869048e-19	0	MYH10
PTMA	1.40228331578559e-23	0.251291986201368	0.878	0.968	4.7029777844817e-19	0	PTMA
EIF5B	1.10048673338791e-21	0.274082595099291	0.194	0.337	3.69081240643636e-17	0	EIF5B
LAMB3	1.26381747139245e-21	0.284759394410603	0.157	0.28	4.23859103555602e-17	0	LAMB3
CCNG1	3.04845421527974e-20	0.290667422483997	0.264	0.448	1.02239057472052e-15	0	CCNG1
ZCRB1	1.2863317946837e-19	0.288540013724199	0.233	0.389	4.31409957301019e-15	0	ZCRB1
DCBLD2	1.01655409276861e-18	0.300288653689278	0.207	0.348	3.40931911632738e-14	0	DCBLD2
DUSP23	1.2384557255403e-18	0.280295623007224	0.294	0.481	4.15353281231707e-14	0	DUSP23
DSG2	3.32491527956165e-18	0.272828453150996	0.186	0.315	1.11511008645939e-13	0	DSG2
S100A2	1.17140899612667e-16	0.265685984140542	0.162	0.271	3.92867149120963e-12	0	S100A2
S100A16	3.29407717230869e-16	0.262232796005864	0.335	0.542	1.10476760204889e-11	0	S100A16
YBX3	3.81968095866868e-16	0.265077886715238	0.363	0.592	1.2810445999183e-11	0	YBX3
CCT2	4.58866937250982e-16	0.27848707905844	0.333	0.52	1.53894793415234e-11	0	CCT2
ADGRG1	4.65388398910294e-16	0.265529946669879	0.24	0.39	1.56081961226534e-11	0	ADGRG1
RPS20	9.90918326379303e-15	0.305354448525743	0.92	0.983	3.32334188301091e-10	0	RPS20
PTTG1IP	8.75329007990897e-14	0.260210583549124	0.432	0.684	2.93567842699987e-09	0	PTTG1IP
EEF1B2	1.94224225638833e-12	0.288571945972179	0.734	0.908	6.51389207947517e-08	0	EEF1B2
LAMC2	5.7447599029306e-12	0.315868816150264	0.161	0.254	1.92667757624487e-07	0	LAMC2
HSP90AA1	2.4937320254406e-11	0.263994529293497	0.805	0.929	8.36347846692267e-07	0	HSP90AA1
ERBB3	2.20824700070355e-10	0.255432027259643	0.17	0.262	7.40601879095957e-06	0	ERBB3
PPA1	2.77474113463107e-10	0.283874874187336	0.373	0.573	9.30592681732568e-06	0	PPA1
CLDN1	3.94409774254665e-10	0.344447265730216	0.218	0.328	1.3227715008953e-05	0	CLDN1
MUC16	1.82161463309684e-09	0.39317278388019	0.492	0.534	6.10933115648019e-05	0	MUC16
C4orf48	4.62255725439716e-09	0.267605929590172	0.444	0.674	0.000155031325197972	0	C4orf48
PPP1R14B	7.65635453552e-09	0.283992587245345	0.421	0.641	0.00025677881841227	0	PPP1R14B
SCARA3	5.7441200294079e-08	0.305912584205175	0.319	0.463	0.00192646297546282	0	SCARA3
SLC34A2	6.23305054129495e-08	0.261288132555773	0.295	0.416	0.0020904404905395	0	SLC34A2
TGM2	1.23273552517884e-07	0.273783376888471	0.392	0.552	0.0041343484043448	0	TGM2
S100A1	1.25175931719805e-07	0.261042315456933	0.221	0.317	0.00419815039801883	0	S100A1
ID4	1.37269199420527e-07	0.277835474389055	0.281	0.404	0.00460373441016564	0	ID4
KRT17	2.14742715307942e-07	0.343116508533552	0.179	0.258	0.00720204118599775	0	KRT17
MT-ND4L	2.71251132614341e-07	0.489427168564094	0.548	0.696	0.00909722048561978	0	MT-ND4L
MUC1	4.84949633158276e-07	0.539724446771307	0.529	0.607	0.0162642407968622	0	MUC1
C9orf16	6.62189097364865e-07	0.282800276517152	0.457	0.681	0.0222084979474228	0	C9orf16
KLK10	7.32107427862984e-07	0.289768479233179	0.242	0.342	0.0245534189156688	0	KLK10
KLK6	8.38672498371696e-06	0.582853298678982	0.359	0.393	0.281273982503899	0	KLK6
PKM	9.20317165895786e-06	0.31525961399686	0.716	0.871	0.308655971098129	0	PKM
HBA2	1.20140473776617e-05	0.459491129607672	0.274	0.273	0.40292712095202	0	HBA2
NPM1	2.41661895910514e-05	0.257183070854226	0.66	0.856	0.810485666504682	0	NPM1
COMP	2.94386116080246e-05	0.278905075412937	0.228	0.308	0.987312156109929	0	COMP
TRAM1	3.4209243493798e-05	0.301078111049236	0.451	0.677	1	0	TRAM1
SCX	9.33288714757361e-05	0.390344253121059	0.192	0.263	1	0	SCX
PERP	0.000141293594352955	0.286887302734669	0.358	0.504	1	0	PERP
DEFB1	0.000298058287396949	0.27041028746967	0.21	0.279	1	0	DEFB1
KRT19	0.000780748807623216	0.442823347798727	0.553	0.671	1	0	KRT19
KCNK15	0.00233285147951904	0.349881755320978	0.243	0.325	1	0	KCNK15
LYPD6B	0.00292273843323391	0.330791897718506	0.233	0.31	1	0	LYPD6B
LYPD1	0.00377552514983958	0.487262788364728	0.394	0.462	1	0	LYPD1
ITGA3	0.00452269759601523	0.459998763533974	0.347	0.482	1	0	ITGA3
MMP7	0.00611374652185927	0.623382751397584	0.292	0.317	1	0	MMP7
SPOCK2	0.00735125325913076	0.523997415891589	0.379	0.447	1	0	SPOCK2
APOC1	0	3.97561831515046	0.902	0.409	0	1	APOC1
LYZ	0	3.54859511938561	0.941	0.365	0	1	LYZ
APOE	0	3.53221951442041	0.97	0.705	0	1	APOE
CHIT1	0	3.38163045392904	0.659	0.1	0	1	CHIT1
FTL	0	3.16358671655308	1	0.984	0	1	FTL
CTSD	0	2.99479817071928	0.989	0.874	0	1	CTSD
SPP1	0	2.89559479618909	0.765	0.45	0	1	SPP1
GPNMB	0	2.85084733945612	0.924	0.477	0	1	GPNMB
TYROBP	0	2.60952069297981	0.921	0.392	0	1	TYROBP
LAPTM5	0	2.56440709817986	0.917	0.42	0	1	LAPTM5
PSAP	0	2.52748671610983	0.997	0.943	0	1	PSAP
CTSS	0	2.49850695698898	0.869	0.302	0	1	CTSS
CTSB	0	2.46859491283378	0.987	0.887	0	1	CTSB
ACP5	0	2.44344879972349	0.765	0.209	0	1	ACP5
CD68	0	2.43639381509532	0.827	0.249	0	1	CD68
CSTB	0	2.43430022407655	0.9	0.722	0	1	CSTB
GM2A	0	2.39919947522858	0.831	0.332	0	1	GM2A
MMP9	0	2.37133455708367	0.686	0.154	0	1	MMP9
CD52	0	2.36187652798305	0.721	0.177	0	1	CD52
HLA-DRB1	0	2.31996936216608	0.972	0.655	0	1	HLA-DRB1
GRN	0	2.31900560374258	0.959	0.744	0	1	GRN
C1QB	0	2.27035467735123	0.917	0.418	0	1	C1QB
LIPA	0	2.25077321684288	0.823	0.319	0	1	LIPA
SCD	0	2.24331785363564	0.66	0.235	0	1	SCD
HLA-DQB1	0	2.11284406979285	0.901	0.392	0	1	HLA-DQB1
FCER1G	0	2.09087108719676	0.827	0.266	0	1	FCER1G
ITGB2	0	2.08034103562488	0.838	0.325	0	1	ITGB2
HLA-DRA	0	2.06333597589266	0.989	0.809	0	1	HLA-DRA
NUPR1	0	2.0587731871938	0.866	0.632	0	1	NUPR1
CCL18	0	2.04057176547576	0.64	0.11	0	1	CCL18
CYP27A1	0	1.94701653762862	0.733	0.277	0	1	CYP27A1
B2M	0	1.90073495792668	0.999	0.977	0	1	B2M
CAPG	0	1.89436842054231	0.841	0.502	0	1	CAPG
HLA-A	0	1.88434131196866	0.995	0.904	0	1	HLA-A
HLA-DPB1	0	1.88248704876416	0.93	0.51	0	1	HLA-DPB1
FBP1	0	1.8578917299212	0.538	0.11	0	1	FBP1
CFD	0	1.83265160506752	0.724	0.23	0	1	CFD
PLD3	0	1.83074976301038	0.932	0.653	0	1	PLD3
HLA-DPA1	0	1.80356103248513	0.955	0.625	0	1	HLA-DPA1
FTH1	0	1.78109128300669	0.999	0.994	0	1	FTH1
LGMN	0	1.7538124454398	0.847	0.417	0	1	LGMN
SRGN	0	1.75230816387081	0.803	0.296	0	1	SRGN
PLIN2	0	1.74749199540876	0.595	0.188	0	1	PLIN2
CTSL	0	1.74699805918917	0.836	0.47	0	1	CTSL
C1QA	0	1.74426228320519	0.93	0.49	0	1	C1QA
IGHA1	0	1.69156049218621	0.867	0.348	0	1	IGHA1
HLA-DMB	0	1.68233067475427	0.787	0.289	0	1	HLA-DMB
CD74	0	1.68196661470274	0.999	0.962	0	1	CD74
IFI6	0	1.646666761358	0.884	0.59	0	1	IFI6
HLA-DQA1	0	1.64271278578035	0.786	0.268	0	1	HLA-DQA1
C1QC	0	1.61462540281019	0.829	0.316	0	1	C1QC
HLA-B	0	1.59150363455038	0.997	0.923	0	1	HLA-B
MSR1	0	1.57869543979525	0.62	0.123	0	1	MSR1
CTSZ	0	1.57607337853743	0.782	0.33	0	1	CTSZ
SLC15A3	0	1.56366904306336	0.709	0.223	0	1	SLC15A3
FCGR3A	0	1.55351064841792	0.728	0.204	0	1	FCGR3A
HEXB	0	1.55037200208719	0.722	0.338	0	1	HEXB
SH3BGRL3	0	1.54916013978323	0.899	0.645	0	1	SH3BGRL3
TREM2	0	1.54294638185364	0.604	0.11	0	1	TREM2
PLAUR	0	1.5401058256434	0.59	0.159	0	1	PLAUR
CTSK	0	1.53437833025825	0.73	0.327	0	1	CTSK
GCHFR	0	1.52296101495696	0.553	0.254	0	1	GCHFR
ASAH1	0	1.5208450056018	0.851	0.553	0	1	ASAH1
ITGAX	0	1.51940990648469	0.634	0.103	0	1	ITGAX
LILRB4	0	1.50289733749694	0.62	0.099	0	1	LILRB4
TYMP	0	1.46448360173872	0.816	0.377	0	1	TYMP
LSP1	0	1.4287718681874	0.703	0.236	0	1	LSP1
CD53	0	1.41713280429761	0.643	0.142	0	1	CD53
IGKC	0	1.39270022425433	0.956	0.588	0	1	IGKC
KIAA0930	0	1.35506550097749	0.663	0.247	0	1	KIAA0930
FCGR2B	0	1.35450374408199	0.585	0.095	0	1	FCGR2B
HLA-C	0	1.35218086490877	0.978	0.865	0	1	HLA-C
CTSH	0	1.34702541239505	0.773	0.411	0	1	CTSH
SPI1	0	1.33682193457155	0.626	0.158	0	1	SPI1
CD14	0	1.33229422583254	0.823	0.392	0	1	CD14
ADA2	0	1.32826849966192	0.722	0.28	0	1	ADA2
LGALS3	0	1.32721783640735	0.881	0.712	0	1	LGALS3
FN1	0	1.32656412901653	0.868	0.568	0	1	FN1
CES1	0	1.32070913282478	0.52	0.154	0	1	CES1
CD163	0	1.31919995232763	0.631	0.144	0	1	CD163
IGHG1	0	1.29423348177113	0.895	0.414	0	1	IGHG1
LCP1	0	1.28239609986252	0.681	0.214	0	1	LCP1
HS3ST2	0	1.27097365184399	0.518	0.045	0	1	HS3ST2
BCL2A1	0	1.27092712885377	0.444	0.042	0	1	BCL2A1
S100A9	0	1.26816710494207	0.673	0.295	0	1	S100A9
IGLC2	0	1.25778066482057	0.904	0.393	0	1	IGLC2
RNASE1	0	1.25217879946649	0.9	0.677	0	1	RNASE1
JCHAIN	0	1.24433247566048	0.732	0.222	0	1	JCHAIN
CXCL16	0	1.22945944752499	0.672	0.279	0	1	CXCL16
AIF1	0	1.20999282419082	0.672	0.202	0	1	AIF1
LAIR1	0	1.20508231684062	0.566	0.112	0	1	LAIR1
VSIG4	0	1.20401570705233	0.48	0.077	0	1	VSIG4
HLA-DMA	0	1.20182942312682	0.786	0.417	0	1	HLA-DMA
C15orf48	0	1.18578048764486	0.467	0.088	0	1	C15orf48
SGK1	0	1.17325512548024	0.658	0.293	0	1	SGK1
CD44	0	1.1695299448346	0.72	0.333	0	1	CD44
IL1RN	0	1.16331119689027	0.388	0.075	0	1	IL1RN
TPP1	0	1.16244040869894	0.748	0.408	0	1	TPP1
APOC2	0	1.1597553201224	0.399	0.019	0	1	APOC2
SIGLEC1	0	1.15218313165096	0.562	0.121	0	1	SIGLEC1
CYBB	0	1.14491575485851	0.601	0.135	0	1	CYBB
CCL3	0	1.13723980604265	0.507	0.091	0	1	CCL3
NPL	0	1.13426181011365	0.535	0.083	0	1	NPL
BRI3	0	1.13115822844095	0.859	0.678	0	1	BRI3
MS4A6A	0	1.12250891925726	0.614	0.173	0	1	MS4A6A
NR1H3	0	1.11823788827137	0.551	0.159	0	1	NR1H3
CTSC	0	1.11102925905866	0.717	0.362	0	1	CTSC
FGR	0	1.10900500622836	0.45	0.05	0	1	FGR
CEBPA	0	1.10211335079882	0.537	0.139	0	1	CEBPA
OLR1	0	1.09980891434469	0.399	0.047	0	1	OLR1
CTSA	0	1.09610180998656	0.8	0.53	0	1	CTSA
S100A11	0	1.09133013985346	0.96	0.902	0	1	S100A11
CCL2	0	1.08370560929372	0.556	0.209	0	1	CCL2
HEXA	0	1.083135695264	0.735	0.452	0	1	HEXA
FCGR2A	0	1.08125400577612	0.606	0.175	0	1	FCGR2A
SIRPA	0	1.07864579849062	0.574	0.179	0	1	SIRPA
MARCO	0	1.06691834334643	0.414	0.052	0	1	MARCO
CD37	0	1.06555077380935	0.55	0.112	0	1	CD37
IGHG4	0	1.06402848279765	0.777	0.391	0	1	IGHG4
LHFPL2	0	1.0521526911841	0.552	0.148	0	1	LHFPL2
HMOX1	0	1.04757752902124	0.534	0.127	0	1	HMOX1
MGAT1	0	1.04106780836895	0.767	0.477	0	1	MGAT1
MTRNR2L8	0	1.03466918145272	0.365	0.039	0	1	MTRNR2L8
MFSD1	0	1.0319091493257	0.624	0.251	0	1	MFSD1
FUCA1	0	1.02783438604737	0.602	0.243	0	1	FUCA1
SLCO2B1	0	1.02433006423289	0.61	0.191	0	1	SLCO2B1
ARHGDIB	0	1.0201938657572	0.734	0.393	0	1	ARHGDIB
NPC2	0	1.01656946957153	0.917	0.797	0	1	NPC2
SOAT1	0	1.0157066836872	0.541	0.2	0	1	SOAT1
NCF1	0	1.00770170772072	0.575	0.139	0	1	NCF1
IFI27	0	1.00644851378317	0.929	0.743	0	1	IFI27
IGHG3	0	1.00587218141772	0.921	0.494	0	1	IGHG3
CREG1	0	1.00535224487111	0.766	0.489	0	1	CREG1
MAFB	0	0.997346227576134	0.624	0.226	0	1	MAFB
GNS	0	0.992557210183441	0.728	0.441	0	1	GNS
PLA2G7	0	0.991328081586139	0.461	0.07	0	1	PLA2G7
CD83	0	0.981596995928203	0.478	0.109	0	1	CD83
PECAM1	0	0.981004483940722	0.627	0.221	0	1	PECAM1
RNF130	0	0.980274333913342	0.678	0.393	0	1	RNF130
MS4A4A	0	0.97842366072166	0.504	0.095	0	1	MS4A4A
A2M	0	0.976566961688195	0.894	0.646	0	1	A2M
FERMT3	0	0.973285340688899	0.519	0.117	0	1	FERMT3
SLC11A1	0	0.970469218476173	0.423	0.064	0	1	SLC11A1
HCST	0	0.969845075398403	0.571	0.186	0	1	HCST
OAZ1	0	0.965909095130242	0.938	0.838	0	1	OAZ1
GLUL	0	0.962541998160094	0.868	0.694	0	1	GLUL
NCF2	0	0.959890687149297	0.426	0.049	0	1	NCF2
COTL1	0	0.95696325649991	0.666	0.341	0	1	COTL1
MS4A7	0	0.956477222081565	0.532	0.125	0	1	MS4A7
HAMP	0	0.955162155040184	0.372	0.03	0	1	HAMP
PRDX1	0	0.953080010855033	0.893	0.75	0	1	PRDX1
RASSF4	0	0.942013747898519	0.546	0.151	0	1	RASSF4
S100A8	0	0.930593596552636	0.439	0.081	0	1	S100A8
CD4	0	0.923313721019515	0.553	0.145	0	1	CD4
ATP6V1B2	0	0.920700889530266	0.571	0.234	0	1	ATP6V1B2
AKR1B1	0	0.916588560203324	0.704	0.403	0	1	AKR1B1
TGFBI	0	0.915012440430273	0.659	0.297	0	1	TGFBI
IGHM	0	0.90948359156708	0.792	0.272	0	1	IGHM
ALOX5AP	0	0.907737541190454	0.43	0.095	0	1	ALOX5AP
EMP3	0	0.90670440604164	0.725	0.384	0	1	EMP3
IGLC3	0	0.90616586411376	0.836	0.274	0	1	IGLC3
RMDN3	0	0.899320194781058	0.459	0.164	0	1	RMDN3
HAVCR2	0	0.896596513310041	0.444	0.064	0	1	HAVCR2
ZNF385A	0	0.895687871014863	0.445	0.096	0	1	ZNF385A
SLC16A3	0	0.894134869462533	0.536	0.202	0	1	SLC16A3
SLC7A7	0	0.888132795990232	0.469	0.094	0	1	SLC7A7
CPVL	0	0.886987336543616	0.633	0.308	0	1	CPVL
PLEK	0	0.885024690828938	0.461	0.082	0	1	PLEK
HCK	0	0.883845790278337	0.453	0.076	0	1	HCK
KCNAB2	0	0.876865906699022	0.472	0.101	0	1	KCNAB2
HLA-E	0	0.871543880561942	0.944	0.77	0	1	HLA-E
SAT1	0	0.871255945058781	0.918	0.772	0	1	SAT1
ADAM8	0	0.865077432153191	0.437	0.118	0	1	ADAM8
CD84	0	0.863952292368829	0.459	0.066	0	1	CD84
PIK3AP1	0	0.863912025866765	0.436	0.084	0	1	PIK3AP1
SNX10	0	0.85319727130869	0.426	0.077	0	1	SNX10
CD36	0	0.851073798806929	0.373	0.051	0	1	CD36
SDS	0	0.847116351984474	0.394	0.047	0	1	SDS
DAB2	0	0.847022820589968	0.582	0.216	0	1	DAB2
HLA-F	0	0.843159354670699	0.651	0.289	0	1	HLA-F
C2	0	0.841294777101066	0.612	0.256	0	1	C2
FPR3	0	0.838805708095805	0.446	0.066	0	1	FPR3
LY86	0	0.831886566392306	0.421	0.059	0	1	LY86
CSF1R	0	0.83011630145485	0.584	0.217	0	1	CSF1R
CD48	0	0.828656991623335	0.446	0.072	0	1	CD48
IL4I1	0	0.820619200887709	0.485	0.177	0	1	IL4I1
ARRB2	0	0.817029487902422	0.54	0.193	0	1	ARRB2
PTPRC	0	0.816361610359496	0.511	0.116	0	1	PTPRC
CYBA	0	0.806107574396294	0.915	0.744	0	1	CYBA
PILRA	0	0.804937525857314	0.443	0.086	0	1	PILRA
TCN2	0	0.802346848148505	0.513	0.161	0	1	TCN2
TMSB4X	0	0.79502101406425	1	0.986	0	1	TMSB4X
PLBD1	0	0.794625307473924	0.438	0.143	0	1	PLBD1
ADAMDEC1	0	0.794361816538018	0.391	0.049	0	1	ADAMDEC1
IL10RA	0	0.791710333174808	0.486	0.111	0	1	IL10RA
CST3	0	0.787120873504881	0.964	0.908	0	1	CST3
ABCG1	0	0.785082501548611	0.453	0.135	0	1	ABCG1
CPM	0	0.783659697557827	0.434	0.099	0	1	CPM
CD63	0	0.782041327146921	0.978	0.946	0	1	CD63
C5AR1	0	0.781333874169141	0.409	0.075	0	1	C5AR1
RAC2	0	0.779884903388201	0.474	0.137	0	1	RAC2
EMILIN2	0	0.778486559308916	0.495	0.175	0	1	EMILIN2
NCKAP1L	0	0.771959443225204	0.433	0.073	0	1	NCKAP1L
SLC29A3	0	0.770586812733517	0.436	0.132	0	1	SLC29A3
UPP1	0	0.770574875294022	0.432	0.135	0	1	UPP1
C1orf162	0	0.767991309699935	0.431	0.098	0	1	C1orf162
SLC43A3	0	0.766027512547283	0.468	0.162	0	1	SLC43A3
GLRX	0	0.751868504104646	0.439	0.107	0	1	GLRX
SMIM25	0	0.751682797599529	0.342	0.047	0	1	SMIM25
PLEKHO2	0	0.745565268410863	0.503	0.179	0	1	PLEKHO2
C3AR1	0	0.739162906061399	0.432	0.084	0	1	C3AR1
ITGAM	0	0.737890445293255	0.383	0.057	0	1	ITGAM
AQP9	0	0.727858986365405	0.335	0.048	0	1	AQP9
SLA	0	0.726654977695705	0.384	0.056	0	1	SLA
IGSF6	0	0.725780725383477	0.39	0.057	0	1	IGSF6
IFI30	0	0.721963771613479	0.358	0.037	0	1	IFI30
SLAMF8	0	0.72092653822691	0.397	0.055	0	1	SLAMF8
WIPF1	0	0.718002966875583	0.533	0.194	0	1	WIPF1
EVI2B	0	0.70883428831146	0.412	0.074	0	1	EVI2B
MPEG1	0	0.703477167445213	0.454	0.126	0	1	MPEG1
CA2	0	0.701386574687059	0.314	0.038	0	1	CA2
CCR1	0	0.696258668200765	0.37	0.048	0	1	CCR1
LST1	0	0.692885854542437	0.449	0.112	0	1	LST1
MYO1F	0	0.669976011217824	0.419	0.092	0	1	MYO1F
CCL4	0	0.668200045096781	0.383	0.097	0	1	CCL4
ACSL1	0	0.666319384326759	0.428	0.134	0	1	ACSL1
SPN	0	0.665559792845077	0.337	0.042	0	1	SPN
IRF8	0	0.663453657482794	0.415	0.081	0	1	IRF8
LY96	0	0.65729058374427	0.428	0.115	0	1	LY96
LILRB3	0	0.653698989789918	0.329	0.033	0	1	LILRB3
JAML	0	0.650790095727384	0.37	0.053	0	1	JAML
GNB4	0	0.642648538504464	0.415	0.121	0	1	GNB4
GLA	0	0.642620182284703	0.394	0.119	0	1	GLA
MPP1	0	0.636399440587266	0.41	0.106	0	1	MPP1
GMFG	0	0.633599029984849	0.438	0.124	0	1	GMFG
FCGR1A	0	0.631974558900257	0.353	0.064	0	1	FCGR1A
LPL	0	0.630133935006612	0.32	0.046	0	1	LPL
KLHL6	0	0.629653080249314	0.355	0.062	0	1	KLHL6
TBXAS1	0	0.626863788045542	0.381	0.071	0	1	TBXAS1
OTOA	0	0.617981892334325	0.338	0.03	0	1	OTOA
LCP2	0	0.611089228968142	0.393	0.089	0	1	LCP2
SLAMF7	0	0.605972106791286	0.417	0.107	0	1	SLAMF7
SLC37A2	0	0.60339095937603	0.335	0.032	0	1	SLC37A2
IL2RG	0	0.593427030629835	0.381	0.077	0	1	IL2RG
PARVG	0	0.58250863687563	0.371	0.072	0	1	PARVG
RNASE6	0	0.58120597005528	0.369	0.073	0	1	RNASE6
TRPV2	0	0.577886189953936	0.386	0.099	0	1	TRPV2
CCL4L2	0	0.566320573943467	0.306	0.051	0	1	CCL4L2
LPXN	0	0.563005579720601	0.36	0.083	0	1	LPXN
SMPDL3A	0	0.562592867443517	0.368	0.082	0	1	SMPDL3A
HK3	0	0.560736035956009	0.296	0.03	0	1	HK3
CXCL8	0	0.56048643535685	0.251	0.04	0	1	CXCL8
HES2	0	0.557259361125692	0.285	0.051	0	1	HES2
GSDME	0	0.555490335191625	0.324	0.072	0	1	GSDME
CD300A	0	0.555374063126185	0.314	0.044	0	1	CD300A
CSF3R	0	0.554750025153272	0.31	0.042	0	1	CSF3R
CLEC7A	0	0.551763815832689	0.345	0.069	0	1	CLEC7A
OSCAR	0	0.549679965816278	0.298	0.032	0	1	OSCAR
PTAFR	0	0.548783476931827	0.339	0.067	0	1	PTAFR
ACTB	0	0.546743049149086	0.998	0.994	0	1	ACTB
APOBR	0	0.542507968999994	0.307	0.034	0	1	APOBR
FYB1	0	0.534878303886305	0.356	0.075	0	1	FYB1
RAB42	0	0.534555466001917	0.269	0.017	0	1	RAB42
TLR4	0	0.530729227859995	0.363	0.09	0	1	TLR4
RBP4	0	0.530137453569186	0.271	0.03	0	1	RBP4
CYTH4	0	0.528377119507882	0.375	0.091	0	1	CYTH4
NFAM1	0	0.525337324106586	0.314	0.042	0	1	NFAM1
CD86	0	0.521194262216589	0.324	0.05	0	1	CD86
CCRL2	0	0.519062920728033	0.291	0.025	0	1	CCRL2
TFEC	0	0.515552178910497	0.306	0.038	0	1	TFEC
ATP6V0D2	0	0.514295050220139	0.257	0.01	0	1	ATP6V0D2
CCR5	0	0.500068751466882	0.292	0.039	0	1	CCR5
CD300LF	0	0.496796032391339	0.29	0.028	0	1	CD300LF
SLC2A5	0	0.494532272683761	0.267	0.034	0	1	SLC2A5
ARHGAP30	0	0.482567574112758	0.332	0.074	0	1	ARHGAP30
MARCH1	0	0.480757805978398	0.285	0.047	0	1	MARCH1
EVI2A	0	0.480157139807282	0.324	0.066	0	1	EVI2A
BIRC7	0	0.479287514314596	0.272	0.028	0	1	BIRC7
MNDA	0	0.477859673960283	0.296	0.043	0	1	MNDA
TNFSF13B	0	0.475689839228521	0.308	0.065	0	1	TNFSF13B
APBB1IP	0	0.471415882379297	0.296	0.047	0	1	APBB1IP
SASH3	0	0.467756460947472	0.31	0.054	0	1	SASH3
NCF4	0	0.447631991215091	0.297	0.062	0	1	NCF4
DOK3	0	0.446313452784512	0.29	0.045	0	1	DOK3
SLC47A1	0	0.444620796740398	0.259	0.031	0	1	SLC47A1
SLC31A2	0	0.442276764150935	0.278	0.042	0	1	SLC31A2
DOCK2	0	0.442218942512712	0.291	0.051	0	1	DOCK2
DOK2	0	0.41040132698346	0.296	0.058	0	1	DOK2
TNFRSF1B	1.06929407331927e-306	0.634755145246733	0.45	0.15	3.58619846309818e-302	1	TNFRSF1B
AOAH	3.26968449232613e-305	0.443122300524505	0.308	0.07	1.09658678503634e-300	1	AOAH
THEMIS2	1.18939386143862e-304	0.555314537732961	0.419	0.132	3.98898913249283e-300	1	THEMIS2
GLIPR1	6.22940028274653e-303	0.581157316903507	0.428	0.136	2.08921626682753e-298	1	GLIPR1
PPT1	1.89922487007843e-302	0.925962935477591	0.629	0.338	6.36962036926905e-298	1	PPT1
SCPEP1	4.26068316309446e-300	0.857390327798083	0.61	0.304	1.42894791923862e-295	1	SCPEP1
MATK	6.47765500529402e-300	0.396496358031946	0.251	0.048	2.17247593567551e-295	1	MATK
CHI3L1	2.38442985929463e-298	1.98171136992363	0.631	0.382	7.99690086210234e-294	1	CHI3L1
MFSD12	4.67041496911745e-298	0.792199556276059	0.535	0.23	1.56636377234261e-293	1	MFSD12
IRF5	3.13197160407266e-297	0.473417105449429	0.338	0.088	1.05040063657389e-292	1	IRF5
HVCN1	1.76944163622025e-295	0.399899025374752	0.28	0.059	5.93435335955548e-291	1	HVCN1
S100A4	7.02599708627029e-292	0.776594113130184	0.878	0.697	2.35637890279333e-287	1	S100A4
LGALS9	6.04231459441633e-291	0.897730706511308	0.623	0.328	2.02647146867535e-286	1	LGALS9
LITAF	3.62426737324281e-290	0.861338064072335	0.762	0.512	1.21550679163817e-285	1	LITAF
FDX1	4.06543709312467e-288	1.00545839736636	0.487	0.209	1.36346629229215e-283	1	FDX1
SPHK1	4.42974033357536e-287	0.396081299673444	0.272	0.058	1.4856463130745e-282	1	SPHK1
PLXNC1	1.37311184983854e-284	0.530186152557714	0.371	0.109	4.6051425219885e-280	1	PLXNC1
FABP3	1.50203480822086e-281	0.529376977891172	0.336	0.091	5.03752433981112e-277	1	FABP3
MICAL1	5.47756013466764e-280	0.664387375755255	0.496	0.196	1.83706411796483e-275	1	MICAL1
DMXL2	2.89203194953598e-276	0.588184706123514	0.393	0.126	9.69929675235377e-272	1	DMXL2
TMEM140	5.54684279755489e-276	0.47388946105021	0.329	0.088	1.86030013744396e-271	1	TMEM140
ITGAL	5.94326787274804e-276	0.395234772593538	0.299	0.072	1.99325317916224e-271	1	ITGAL
CHCHD6	1.01165758983959e-273	0.678486111667415	0.454	0.173	3.392897224804e-269	1	CHCHD6
TMEM176B	1.14061746150452e-273	0.799915606194851	0.732	0.459	3.82540284239386e-269	1	TMEM176B
HK2	1.41178821143857e-273	0.787483962015343	0.376	0.123	4.73485530352266e-269	1	HK2
ALOX5	3.83144699875359e-272	0.72263293684563	0.437	0.161	1.28499069444198e-267	1	ALOX5
PLA2G15	1.00730104533177e-271	0.715347282929081	0.483	0.197	3.37828624583368e-267	1	PLA2G15
TBC1D2	1.48790430963605e-270	0.563876852906084	0.387	0.125	4.99013347365738e-266	1	TBC1D2
SDCBP	3.94754272965899e-270	0.836950580825154	0.792	0.572	1.32392688067303e-265	1	SDCBP
VCAN	4.13593427384138e-270	0.625874977760688	0.55	0.225	1.38710963676092e-265	1	VCAN
ANXA5	7.03825072946677e-270	0.868831367201684	0.799	0.606	2.36048852964857e-265	1	ANXA5
ELL2	5.99944316512827e-269	0.5217982362316	0.39	0.123	2.01209324872072e-264	1	ELL2
ABCA1	1.87260830765852e-266	0.739634113804491	0.581	0.281	6.28035374222515e-262	1	ABCA1
ABI3	2.16786199429157e-264	0.346206971453895	0.258	0.056	7.27057555645507e-260	1	ABI3
TTYH3	2.73844222865306e-264	0.753532985438775	0.549	0.256	9.18418754645665e-260	1	TTYH3
NPC1	7.88946304950708e-264	0.565392572768244	0.368	0.117	2.64596811754369e-259	1	NPC1
HCLS1	9.1498884956719e-264	0.60935934152092	0.47	0.18	3.06868960367844e-259	1	HCLS1
GPSM3	3.48737325148139e-263	0.449072354527705	0.342	0.099	1.16959524108183e-258	1	GPSM3
NCEH1	4.16345933968108e-263	0.504043127057336	0.322	0.09	1.39634099334224e-258	1	NCEH1
FCGRT	1.29355436293493e-262	0.75594836049947	0.79	0.543	4.33832262241116e-258	1	FCGRT
PTPN6	5.42507117999755e-260	0.620224533140895	0.483	0.198	1.81946037234758e-255	1	PTPN6
DOCK8	6.86264992088204e-260	0.416358973623956	0.284	0.07	2.30159553046542e-255	1	DOCK8
MARCKS	8.14407339640591e-260	0.773172358124687	0.793	0.55	2.73135933568661e-255	1	MARCKS
CHST11	9.6631982190391e-260	0.513719616691694	0.351	0.106	3.24084341870133e-255	1	CHST11
FNIP2	1.32660710980449e-258	0.404380010252757	0.279	0.067	4.44917492486229e-254	1	FNIP2
CORO1C	2.15831053664833e-256	0.708389978021744	0.462	0.188	7.23854187781117e-252	1	CORO1C
ATP6V0B	3.46532084680855e-256	0.8132779920519	0.768	0.557	1.16219930560265e-251	1	ATP6V0B
LAMP1	1.31083069452046e-255	0.769860857178641	0.853	0.708	4.39626398328271e-251	1	LAMP1
ATF5	9.60166690427938e-255	0.703731016267625	0.399	0.143	3.22020704635722e-250	1	ATF5
RPS6KA1	2.01506537884584e-254	0.530731655560084	0.393	0.134	6.75812626757319e-250	1	RPS6KA1
ANXA2	2.37525734066392e-253	0.743968531857627	0.919	0.818	7.96613806911865e-249	1	ANXA2
LACTB	5.62041943067107e-253	0.432749228970767	0.307	0.083	1.88497626865847e-248	1	LACTB
DNASE2	2.00809203160011e-252	0.824911787008281	0.577	0.303	6.73473905558046e-248	1	DNASE2
MRC1	3.13329988319817e-251	0.471663316883611	0.349	0.104	1.050846114827e-246	1	MRC1
FXYD5	4.46752079017028e-251	0.765932164708562	0.722	0.471	1.49831712260731e-246	1	FXYD5
ACP2	5.94700030932068e-251	0.658919491514382	0.48	0.203	1.99450496373997e-246	1	ACP2
FABP5	2.17644775155515e-250	0.982387907206031	0.601	0.328	7.29937046916565e-246	1	FABP5
GRB2	1.0816850135833e-249	0.830212448546619	0.654	0.396	3.62775519855566e-245	1	GRB2
ATP6V0D1	1.49811291986197e-248	0.828108253778254	0.647	0.384	5.02437111063308e-244	1	ATP6V0D1
LILRB5	3.71465810862214e-248	0.400720322905406	0.25	0.055	1.24582203646969e-243	1	LILRB5
SQOR	4.89417564967922e-248	0.655550725401774	0.463	0.191	1.64140862938942e-243	1	SQOR
TGFB1	2.34585323772546e-246	0.520031522313822	0.393	0.134	7.86752258868365e-242	1	TGFB1
TNFRSF14	3.40399605250781e-245	0.737701330463624	0.635	0.356	1.14163219609007e-240	1	TNFRSF14
GNPTAB	4.91412998373927e-245	0.584441531034566	0.445	0.173	1.64810091394648e-240	1	GNPTAB
RNASET2	7.63768385669894e-245	0.918142764071376	0.763	0.527	2.56152641185969e-240	1	RNASET2
PLCB2	3.15542553406719e-244	0.384730476529621	0.296	0.079	1.05826661561545e-239	1	PLCB2
GSTO1	4.95803911502911e-242	0.900285827758048	0.69	0.456	1.66282715839846e-237	1	GSTO1
ATP6V1F	5.42616467885103e-242	0.938199468641347	0.723	0.521	1.81982710999306e-237	1	ATP6V1F
IL18	7.77035992407544e-241	0.443256868544376	0.339	0.103	2.60602331133642e-236	1	IL18
OAS2	1.09598003060059e-240	0.609078919246693	0.428	0.159	3.67569782662825e-236	1	OAS2
TGFBR1	5.72079447680146e-240	0.678370253894444	0.465	0.197	1.91864005162967e-235	1	TGFBR1
ANPEP	2.70877110550946e-239	0.387294525020595	0.268	0.067	9.08467653365764e-235	1	ANPEP
C12orf49	3.06804533703989e-239	0.644766971435894	0.41	0.158	1.02896104513644e-234	1	C12orf49
COL3A1	9.1725372012361e-239	0.846589271368091	0.906	0.722	3.07628552655056e-234	1	COL3A1
CXCR4	2.08554437383867e-237	0.713870251658172	0.567	0.278	6.99449872098012e-233	1	CXCR4
SAMHD1	1.26002900870617e-236	0.688543902994498	0.659	0.363	4.22588528939875e-232	1	SAMHD1
VIM	2.60169975315626e-235	0.586425062531589	0.996	0.977	8.72558063213545e-231	1	VIM
DRAM1	1.08687129426699e-234	0.587687328439541	0.437	0.175	3.64514894671265e-230	1	DRAM1
SOD21	3.12456346231888e-234	0.660539771899402	0.695	0.42	1.04791609399251e-229	1	SOD2
NAGK	3.29542943084526e-234	0.734742094243396	0.658	0.404	1.10522112251688e-229	1	NAGK
ICAM1	1.1774153444229e-233	0.632270711980956	0.51	0.228	3.94881558212553e-229	1	ICAM1
TSPO	2.31594179976372e-233	0.812087968764506	0.794	0.627	7.76720560804756e-229	1	TSPO
LGALS1	3.15602396761678e-233	0.555773696324513	0.976	0.883	1.05846731825931e-228	1	LGALS1
GUSB	3.5212552763479e-233	0.731840968033939	0.545	0.277	1.18095859458156e-228	1	GUSB
ITGA5	6.18476674539149e-233	0.588670364348213	0.441	0.172	2.0742470710694e-228	1	ITGA5
COLGALT1	1.01143540418483e-231	0.755415492550277	0.656	0.396	3.3921520585551e-227	1	COLGALT1
TCIRG1	1.22517344194545e-231	0.785836419478159	0.596	0.326	4.10898668959666e-227	1	TCIRG1
RAP2B	3.78179062859046e-231	0.686340163855058	0.546	0.268	1.26833694101667e-226	1	RAP2B
ABR	7.51874185138131e-229	0.608969086984393	0.465	0.198	2.52163564211626e-224	1	ABR
HLA-DOA	4.76488065946355e-227	0.526110090296764	0.423	0.16	1.59804567557089e-222	1	HLA-DOA
VAV1	2.59174313160166e-224	0.357454023606319	0.294	0.082	8.69218811476565e-220	1	VAV1
DBI	1.71751050175119e-222	0.878522960682042	0.719	0.51	5.76018672077313e-218	1	DBI
SLC31A1	2.5190184244433e-222	0.539994572829787	0.357	0.124	8.44828399189793e-218	1	SLC31A1
SELPLG	2.97595890746341e-221	0.375069339271822	0.281	0.077	9.98077098385077e-217	1	SELPLG
NABP1	2.65964685568334e-220	0.41078820979597	0.316	0.098	8.91992362459078e-216	1	NABP1
OAS1	3.13657558721912e-220	0.667521143811599	0.484	0.22	1.05194472044155e-215	1	OAS1
LTA4H	1.19531023069761e-219	1.06056347792407	0.612	0.399	4.00883145171364e-215	1	LTA4H
COL1A1	1.86388817899222e-219	0.758380477791321	0.963	0.852	6.25110817470411e-215	1	COL1A1
STK10	8.33871891209671e-218	0.426667598482451	0.356	0.121	2.79663954873899e-213	1	STK10
FKBP15	2.10440783400387e-215	0.493764264819963	0.381	0.14	7.05776299368219e-211	1	FKBP15
RGCC	1.92085812541477e-214	0.655887386297959	0.416	0.171	6.44217398101607e-210	1	RGCC
EEPD1	2.23771155328012e-214	0.362734910624618	0.298	0.087	7.50483700739086e-210	1	EEPD1
PIK3CD	2.44494638939728e-213	0.348321600764352	0.283	0.079	8.19986120076058e-209	1	PIK3CD
CCL5	4.28576081435587e-212	0.583098242464353	0.423	0.164	1.43735846191867e-207	1	CCL5
RAPGEF1	1.65465914488735e-210	0.650317375799992	0.5	0.243	5.54939584012318e-206	1	RAPGEF1
RGS19	5.59992885372225e-210	0.43331355810059	0.358	0.126	1.87810413896137e-205	1	RGS19
STAT1	9.45694076866128e-210	0.720055843720597	0.697	0.435	3.17166879499362e-205	1	STAT1
ARPC1B	1.04116091828933e-207	0.653561547929822	0.784	0.581	3.49184548775874e-203	1	ARPC1B
S100A10	3.73301652742551e-207	0.668240373400489	0.895	0.756	1.25197908296797e-202	1	S100A10
SQSTM1	5.32273517086951e-206	0.614437113668992	0.877	0.782	1.78513892160621e-201	1	SQSTM1
ARHGAP9	2.05657800300587e-205	0.317081634077272	0.255	0.068	6.89735130648109e-201	1	ARHGAP9
GRAMD4	4.79822876151684e-205	0.418883083818005	0.323	0.106	1.60922996203752e-200	1	GRAMD4
MMP19	2.06977721625561e-203	0.410395861208311	0.292	0.088	6.94161882787805e-199	1	MMP19
EFHD2	5.00764264528583e-203	0.618258909135339	0.526	0.266	1.67946319037596e-198	1	EFHD2
TIMP2	7.64613138684819e-203	0.527936277566495	0.91	0.769	2.56435954452115e-198	1	TIMP2
BLOC1S2	9.45566389940445e-202	0.571257857982576	0.414	0.174	3.17124055858226e-197	1	BLOC1S2
CEBPB	2.82698838370502e-201	0.852770899680195	0.778	0.618	9.4811536412699e-197	1	CEBPB
PGD	9.97343429324537e-201	0.616215778561864	0.476	0.224	3.34489039326863e-196	1	PGD
UAP1L1	2.4770214550587e-200	0.366150591221745	0.296	0.091	8.30743455597586e-196	1	UAP1L1
RIN3	5.51282658341498e-200	0.460699110048781	0.391	0.15	1.84889177954572e-195	1	RIN3
H2AFY	2.82957529349926e-199	0.734495637057461	0.652	0.422	9.48982961933782e-195	1	H2AFY
SFRP2	2.66888253651512e-198	0.53661745117959	0.454	0.183	8.95089825096441e-194	1	SFRP2
IGHG2	1.61169363906286e-197	0.911739676218474	0.406	0.158	5.40529812668902e-193	1	IGHG2
APLP2	1.86489550102357e-196	0.825548515986874	0.859	0.738	6.25448653133286e-192	1	APLP2
PFN1	4.55780403295479e-195	0.502989636481531	0.932	0.887	1.52859631657238e-190	1	PFN1
RAB32	3.00428805339765e-194	0.540055959280549	0.451	0.202	1.0075781273485e-189	1	RAB32
COLEC12	4.10001623819852e-194	0.402327618225781	0.336	0.114	1.37506344596702e-189	1	COLEC12
PLAU	1.35600557735661e-193	0.570724890092998	0.482	0.221	4.54777150533859e-189	1	PLAU
MAN1A1	7.308686163034e-193	0.467357374882786	0.426	0.177	2.45118716535834e-188	1	MAN1A1
MYO9B	8.54955559808813e-193	0.655024912396814	0.628	0.383	2.8673499564868e-188	1	MYO9B
SDC3	1.19389497342019e-192	0.554093795082172	0.45	0.199	4.00408496185662e-188	1	SDC3
GPR137B	2.25753673556876e-191	0.460130533896521	0.377	0.146	7.57132670375051e-187	1	GPR137B
ATOX1	1.98505321439217e-189	0.679334634511054	0.728	0.536	6.65747147042846e-185	1	ATOX1
VAT1	5.05475062088812e-189	0.687222903252282	0.696	0.469	1.69526226323346e-184	1	VAT1
TMEM51	2.0118681839941e-188	0.430177311867408	0.327	0.114	6.74740351547943e-184	1	TMEM51
SLC1A3	2.30424800506051e-188	0.503575083198354	0.4	0.165	7.72798695937195e-184	1	SLC1A3
CD58	8.87588083586511e-188	0.380181193434681	0.294	0.094	2.97679291473244e-183	1	CD58
RAB20	1.07342852978644e-187	0.455833607032327	0.347	0.129	3.60006460319777e-183	1	RAB20
CORO1A	1.24825731233961e-187	0.517112397356664	0.48	0.217	4.18640537412459e-183	1	CORO1A
PREX1	5.21375884010394e-187	0.445926944468334	0.386	0.152	1.74859043979406e-182	1	PREX1
UGCG	1.03334103484446e-185	0.554103671007259	0.449	0.21	3.46561916266135e-181	1	UGCG
CD99	1.57376287876781e-185	0.63074627293655	0.79	0.623	5.27808594281147e-181	1	CD99
SH2B3	1.73552496298312e-185	0.367628114791077	0.313	0.105	5.82060362085279e-181	1	SH2B3
IQGAP2	3.86753143640026e-183	0.362776301687636	0.29	0.093	1.29709269313992e-178	1	IQGAP2
CASP1	3.51725573349921e-181	0.35933636744776	0.315	0.108	1.17961722790096e-176	1	CASP1
ZEB2	5.55673813868593e-181	0.415630619884718	0.423	0.175	1.86361883695249e-176	1	ZEB2
PPP1R18	1.51295889368759e-180	0.487291438764849	0.457	0.207	5.07416153764945e-176	1	PPP1R18
RAB31	1.22189120371636e-179	0.514060678442351	0.528	0.262	4.09797871902394e-175	1	RAB31
THBS2	2.37875350750124e-179	0.519125254493785	0.564	0.281	7.97786351345766e-175	1	THBS2
PLXND1	2.94071806595985e-179	0.586818946803668	0.592	0.339	9.86258024961615e-175	1	PLXND1
SMCO4	4.85495796709675e-179	0.387374323756429	0.331	0.121	1.62825580300491e-174	1	SMCO4
PLEKHO1	6.00328960774565e-179	0.58194233815489	0.558	0.296	2.01338326864574e-174	1	PLEKHO1
MSN	1.8855860173941e-177	0.573004612008699	0.688	0.442	6.32387838513634e-173	1	MSN
SULF1	3.08278575409196e-177	0.515613032908975	0.464	0.213	1.03390468620736e-172	1	SULF1
ARHGAP45	1.06803458756657e-176	0.380476624168138	0.307	0.105	3.58197439978076e-172	1	ARHGAP45
GPX4	1.83534413245916e-176	0.553091205277088	0.875	0.776	6.15537715144154e-172	1	GPX4
IFNGR1	2.0748877113155e-175	0.592448089031324	0.528	0.289	6.95875840620992e-171	1	IFNGR1
SLC2A3	1.62518008107418e-174	0.503566554398617	0.337	0.126	5.4505289559066e-170	1	SLC2A3
EPSTI1	4.11620146206151e-174	0.417476459228654	0.36	0.139	1.38049164634619e-169	1	EPSTI1
RNF13	1.04976478903314e-173	0.566912067420637	0.467	0.23	3.52070114945935e-169	1	RNF13
DPYD	1.09794695618493e-173	0.311314314850453	0.284	0.091	3.68229450165302e-169	1	DPYD
MYO5A	1.60193086954586e-172	0.380137873139789	0.307	0.107	5.3725557502829e-168	1	MYO5A
AP1S2	5.49830099781507e-172	0.462477537555781	0.41	0.175	1.84402018864722e-167	1	AP1S2
CXCL9	5.83765837612986e-172	0.575840406777126	0.298	0.102	1.95783386618643e-167	1	CXCL9
IGHGP	6.95654598738433e-172	0.83510490051279	0.442	0.194	2.33308639324896e-167	1	IGHGP
FMNL1	8.06492815347708e-172	0.380307202642772	0.343	0.13	2.70481560411314e-167	1	FMNL1
TRPM2	9.1187313510232e-172	0.313672945625068	0.261	0.08	3.05824012050616e-167	1	TRPM2
SERPINE1	1.43540616807886e-171	0.416220501200968	0.29	0.097	4.81406520650289e-167	1	SERPINE1
TRBC2	3.77996607186231e-171	0.47272727653701	0.355	0.137	1.26772502118118e-166	1	TRBC2
CCDC88A	9.06675667588026e-171	0.472400811033974	0.386	0.159	3.04080885395672e-166	1	CCDC88A
OGFRL1	1.88062624902837e-170	0.398427997815698	0.359	0.142	6.30724431399135e-166	1	OGFRL1
AKR1A1	7.35660654722067e-170	0.646596611398433	0.664	0.462	2.46725870380687e-165	1	AKR1A1
ALDH2	7.77951055640456e-170	0.696270671433182	0.56	0.34	2.60909225040696e-165	1	ALDH2
TPST2	1.86744096467332e-169	0.437492049134204	0.394	0.167	6.26302350732137e-165	1	TPST2
SLC38A6	5.14787996113164e-169	0.375034318384854	0.311	0.112	1.72649598136433e-164	1	SLC38A6
TRBC1	1.13988495528641e-168	0.413466123359025	0.284	0.095	3.82294616303956e-164	1	TRBC1
WARS	4.3198388602928e-168	0.588951882103275	0.622	0.381	1.448787556965e-163	1	WARS
SPARC	8.55818712087105e-167	0.625365083099349	0.927	0.808	2.87024479659773e-162	1	SPARC
AP2S1	4.87558588449357e-166	0.602353565531573	0.637	0.424	1.63517399394145e-161	1	AP2S1
MX1	1.1859531793192e-165	0.66347754726171	0.576	0.338	3.97744977280074e-161	1	MX1
CSTA	4.22232989361318e-165	0.38197763780263	0.327	0.121	1.41608499971999e-160	1	CSTA
SLC25A19	5.46076088429116e-165	0.347578957197274	0.282	0.096	1.83142998537357e-160	1	SLC25A19
TDRD3	1.98805450487848e-164	0.404817071819936	0.343	0.136	6.66753719846144e-160	1	TDRD3
ATP6AP1	8.71728406891491e-164	0.643153713700472	0.69	0.499	2.92360273103268e-159	1	ATP6AP1
MZB1	1.11239749963436e-163	0.592344407172031	0.393	0.164	3.73075873427371e-159	1	MZB1
TAPBP	5.53549372865395e-163	0.54793502731677	0.825	0.68	1.85649388671596e-158	1	TAPBP
OAS3	1.09604926322482e-160	0.432888545910772	0.353	0.142	3.67593001900339e-156	1	OAS3
FCHO2	1.22337664871426e-159	0.422624345725127	0.372	0.156	4.10296060445789e-155	1	FCHO2
ADCY7	3.7791250502106e-159	0.351682594641443	0.339	0.132	1.26744295933963e-154	1	ADCY7
TMEM37	5.73798309421488e-159	0.30452851312329	0.253	0.08	1.92440477013779e-154	1	TMEM37
SNTB1	8.16192119984018e-159	0.355992027666054	0.282	0.099	2.7373451320024e-154	1	SNTB1
CAP1	1.38363427620278e-158	0.604562600889194	0.668	0.459	4.64043263552887e-154	1	CAP1
ENO1	1.76759083554768e-158	0.559309771258945	0.87	0.777	5.9281461442598e-154	1	ENO1
VAC14	9.72656074296044e-158	0.450694655629418	0.4	0.181	3.26209394197407e-153	1	VAC14
P4HB	1.03073226667819e-156	0.49143578479374	0.891	0.805	3.4568698759853e-152	1	P4HB
IL16	1.00151026488879e-155	0.294908168351234	0.273	0.092	3.35886512638402e-151	1	IL16
TMC8	4.43916231800897e-155	0.2950135960478	0.252	0.081	1.48880625821385e-150	1	TMC8
CLEC2B	5.4703459722305e-155	0.365565706367714	0.357	0.144	1.83464463216666e-150	1	CLEC2B
OSTM1	7.54895319052784e-155	0.38668214729594	0.341	0.137	2.53176792103923e-150	1	OSTM1
RGS1	5.31463425912811e-154	0.402431218676497	0.305	0.114	1.78242203782639e-149	1	RGS1
IL17RA	9.17333372809588e-153	0.379454546487243	0.333	0.132	3.0765526657288e-148	1	IL17RA
IFNGR2	1.2550085002726e-152	0.613501317085846	0.604	0.395	4.20904750821423e-148	1	IFNGR2
NFKBIE	3.3012062078413e-152	0.331417810683942	0.303	0.112	1.10715853798581e-147	1	NFKBIE
CLN8	3.60507719756736e-151	0.304861007883575	0.25	0.082	1.20907079052014e-146	1	CLN8
GALNS	5.93496716809603e-151	0.412058945761333	0.353	0.151	1.99046928883605e-146	1	GALNS
FAM20C	3.41752785314652e-150	0.559872858007277	0.524	0.295	1.14617049138828e-145	1	FAM20C
PHACTR1	3.98121687676217e-150	0.298709801087988	0.256	0.085	1.3352205161285e-145	1	PHACTR1
PRCP	5.07154549151854e-150	0.543185114658652	0.557	0.333	1.70089492694549e-145	1	PRCP
NAGA	1.78121064796344e-149	0.386457063959707	0.373	0.161	5.97382427113979e-145	1	NAGA
GIMAP4	4.46598339209418e-149	0.348790825062066	0.278	0.097	1.49780151004055e-144	1	GIMAP4
TFRC	6.38673761794293e-149	0.649720078861641	0.42	0.217	2.1419840623057e-144	1	TFRC
IGF2R	3.06019962957382e-148	0.542934415653795	0.521	0.297	1.02632975176647e-143	1	IGF2R
SYK	3.40859111015345e-147	0.458859091057617	0.436	0.216	1.14317328652326e-142	1	SYK
NECAP2	6.38956359059271e-146	0.477487439645689	0.458	0.236	2.14293183701298e-141	1	NECAP2
PYCARD	5.43645201745249e-145	0.43840438248147	0.467	0.237	1.82327727761321e-140	1	PYCARD
LRPAP1	8.07686651881592e-145	0.621659340099354	0.71	0.553	2.70881949308048e-140	1	LRPAP1
FGL2	2.09856374267326e-144	0.439740512595462	0.347	0.144	7.03816308017759e-140	1	FGL2
FUOM	1.56971033045386e-143	0.331373608428031	0.273	0.098	5.26449450627616e-139	1	FUOM
RASSF2	1.87367177798315e-143	0.29155106187433	0.289	0.106	6.28392040899987e-139	1	RASSF2
GRK3	2.44054184571719e-143	0.325374789988	0.281	0.103	8.18508924216632e-139	1	GRK3
RASGEF1B	1.21633697043793e-142	0.347564491338983	0.279	0.103	4.07935093145474e-138	1	RASGEF1B
EGR2	6.80454775527616e-142	0.349750815225396	0.263	0.093	2.28210922616452e-137	1	EGR2
ARPC5	3.16986716212133e-141	0.535824562538482	0.752	0.585	1.06311004883225e-136	1	ARPC5
LAP3	7.21440805197827e-141	0.538944492008712	0.562	0.346	2.41956817247247e-136	1	LAP3
MT2A	1.00070785055861e-140	0.618879972941643	0.806	0.666	3.35617398920348e-136	1	MT2A
BID	2.2997361682778e-140	0.382601262506651	0.33	0.138	7.7128551611701e-136	1	BID
PLEKHM2	4.11528585517045e-140	0.454459982530386	0.463	0.24	1.38018457010707e-135	1	PLEKHM2
PI4K2A	7.92833743209257e-140	0.405562601680343	0.365	0.163	2.65900580797521e-135	1	PI4K2A
CTHRC1	4.25140381202318e-139	0.487978935182977	0.521	0.278	1.42583581047633e-134	1	CTHRC1
ARHGAP25	6.53932615247396e-139	0.32439276362064	0.306	0.118	2.19315920501672e-134	1	ARHGAP25
ZFYVE26	1.65758383737787e-138	0.302874057229502	0.278	0.102	5.5592046737979e-134	1	ZFYVE26
LAMP2	2.00315499291631e-138	0.584694155836427	0.682	0.497	6.71818121524272e-134	1	LAMP2
AP1B1	2.27807357976827e-137	0.470867404369566	0.489	0.262	7.64020317182684e-133	1	AP1B1
YBX1	7.38354408159887e-137	0.548431112841198	0.838	0.722	2.47629301408663e-132	1	YBX1
GMIP	3.97170682055369e-136	0.304300660136552	0.278	0.104	1.3320310334773e-131	1	GMIP
LRP1	6.07564760875878e-136	0.467602008915163	0.826	0.663	2.03765069502552e-131	1	LRP1
PLTP	7.56291126230874e-136	0.584380557058193	0.792	0.651	2.53644917915311e-131	1	PLTP
VOPP1	1.08976977058802e-135	0.494615736698308	0.555	0.332	3.65486985659812e-131	1	VOPP1
UBB	4.21566922894189e-135	0.436741728051356	0.923	0.74	1.41385114600253e-130	1	UBB
SLC26A11	9.12023429159148e-135	0.408257305920784	0.348	0.156	3.05874417671395e-130	1	SLC26A11
TAP1	3.10278364035354e-134	0.467059811753725	0.554	0.311	1.04061157730177e-129	1	TAP1
NCOA4	8.96273505950968e-134	0.542238186616577	0.592	0.386	3.00592208425836e-129	1	NCOA4
SAMD9L	9.81020415590492e-134	0.367451508807153	0.315	0.128	3.29014626980739e-129	1	SAMD9L
ATP6AP2	3.77029777758965e-133	0.564670369544655	0.68	0.517	1.26448246864802e-128	1	ATP6AP2
CD59	2.41702998644184e-132	0.536157549245655	0.814	0.711	8.10623516852864e-128	1	CD59
TFEB	4.4192688759208e-132	0.321391623218679	0.311	0.126	1.48213439560632e-127	1	TFEB
MGLL	5.10709677408919e-132	0.530582878374277	0.515	0.3	1.71281811609403e-127	1	MGLL
MGAT4A	3.19501066365184e-130	0.374686725500401	0.335	0.145	1.07154267637555e-125	1	MGAT4A
MAF	5.14853618520943e-130	0.455286386494696	0.481	0.252	1.72671606579554e-125	1	MAF
RAP1A	5.39738755184542e-130	0.444926515097163	0.516	0.298	1.81017583713792e-125	1	RAP1A
TRAC	1.38445865797882e-129	0.403641153694249	0.261	0.098	4.64319744712938e-125	1	TRAC
LUM	1.88771006096077e-128	0.524136193531154	0.717	0.47	6.33100200245024e-124	1	LUM
PTPRJ	1.9191325344902e-128	0.350431415646188	0.334	0.146	6.43638669417322e-124	1	PTPRJ
CYB561A3	4.37019157875749e-128	0.480065799582817	0.436	0.23	1.46567485168369e-123	1	CYB561A3
CYTH1	8.68171355091516e-128	0.4327594007074	0.421	0.215	2.91167309070592e-123	1	CYTH1
AXL	1.07847580962271e-127	0.413785308034327	0.452	0.233	3.61699217031263e-123	1	AXL
RAB8B	1.72328461276496e-127	0.304340112761722	0.304	0.123	5.77955193429113e-123	1	RAB8B
ALDH1A1	1.09611854644581e-126	0.429083171473031	0.572	0.335	3.67616238106995e-122	1	ALDH1A1
MRAS	9.70313111686747e-126	0.312091888175372	0.287	0.113	3.25423611397501e-121	1	MRAS
SCARB1	1.90063280788459e-125	0.485222722569782	0.531	0.318	6.37434231108334e-121	1	SCARB1
RARRES1	1.03741251873321e-124	0.38439666317986	0.454	0.231	3.47927410532744e-120	1	RARRES1
NOP10	1.27249976136201e-124	0.587160964171495	0.664	0.501	4.26770969965592e-120	1	NOP10
CORO7	2.12405728909347e-124	0.317472241334746	0.315	0.133	7.12366333616167e-120	1	CORO7
SMAP2	2.44472189253097e-124	0.307596847115733	0.324	0.137	8.19910828317036e-120	1	SMAP2
HSD3B7	3.76554740877257e-124	0.317868854479916	0.284	0.113	1.26288928995415e-119	1	HSD3B7
ADCY3	6.5919418639564e-124	0.411745513406169	0.373	0.18	2.2108054623337e-119	1	ADCY3
PLEKHB2	1.02067160156347e-123	0.530861528523429	0.538	0.341	3.42312841732357e-119	1	PLEKHB2
POSTN	1.58125473326779e-123	0.35095469967764	0.496	0.247	5.3032121244335e-119	1	POSTN
TALDO1	3.63152498783316e-123	0.552636846818258	0.67	0.504	1.21794085041949e-118	1	TALDO1
P2RX4	9.39435963311593e-122	0.459332683487898	0.433	0.23	3.15068033375442e-117	1	P2RX4
RSAD2	2.36382060663939e-121	0.419316535332186	0.303	0.126	7.92778155054718e-117	1	RSAD2
CDS2	2.92627974819033e-121	0.452680799886341	0.426	0.227	9.81415701948071e-117	1	CDS2
ME2	4.20051715016316e-121	0.322501864432396	0.313	0.135	1.40876944182172e-116	1	ME2
RHOG	1.02129010385319e-120	0.451261986703391	0.507	0.297	3.42520275030283e-116	1	RHOG
NINJ1	1.65903513995003e-120	0.506777630497414	0.594	0.396	5.56407205236442e-116	1	NINJ1
RHOA	2.03511214073595e-120	0.44248369111298	0.885	0.813	6.82535909760024e-116	1	RHOA
MMP2	5.01846523108618e-120	0.568498073321171	0.739	0.526	1.68309286920168e-115	1	MMP2
COMMD9	8.56276614105426e-120	0.390238216076954	0.37	0.179	2.87178050838678e-115	1	COMMD9
SPCS3	3.45904031798063e-119	0.447540326779477	0.558	0.344	1.16009294184434e-114	1	SPCS3
IFIT3	1.91448744572543e-118	0.443367742201741	0.405	0.202	6.42080799547394e-114	1	IFIT3
MYD88	2.01045867534323e-118	0.40730860554235	0.374	0.185	6.74267630536613e-114	1	MYD88
ABCD1	6.04625656100345e-118	0.293269237571117	0.281	0.114	2.02779352542934e-113	1	ABCD1
LYN	8.75073619860579e-117	0.359041178976304	0.387	0.191	2.93482190628841e-112	1	LYN
ABHD2	2.22168643271363e-116	0.494218527153903	0.471	0.275	7.45109195803498e-112	1	ABHD2
B3GNT2	4.33380743009592e-116	0.343267093580689	0.322	0.145	1.45347233590557e-111	1	B3GNT2
IRF7	4.60825751430428e-116	0.378103452561202	0.385	0.188	1.54551740514737e-111	1	IRF7
CSF1	2.61951997791653e-115	0.40842298338648	0.378	0.189	8.78534610193645e-111	1	CSF1
NTAN1	1.79118056171858e-114	0.376967411351445	0.366	0.177	6.00726136789176e-110	1	NTAN1
ATP1B3	7.370052733075e-114	0.480168438742815	0.515	0.321	2.47176828561869e-109	1	ATP1B3
LIMS1	1.37416796149961e-113	0.483818830281775	0.515	0.322	4.6086845092774e-109	1	LIMS1
TMED5	3.04692529771806e-113	0.3975074078287	0.395	0.204	1.02187780634868e-108	1	TMED5
OPN3	1.49353212210755e-112	0.283894932628543	0.259	0.103	5.00900803112429e-108	1	OPN3
HSD17B4	3.46633563428184e-112	0.445084180822722	0.435	0.245	1.16253964502544e-107	1	HSD17B4
ARAP1	2.00096325360694e-111	0.475558258265697	0.631	0.449	6.71083055994697e-107	1	ARAP1
RALA	1.13745489657693e-110	0.454995797797683	0.43	0.243	3.8147962321397e-106	1	RALA
FAM96A	5.57423512116463e-110	0.488132819217332	0.45	0.266	1.86948697493619e-105	1	FAM96A
PDPN	2.38646399144102e-109	0.284151461799876	0.293	0.125	8.00372293449488e-105	1	PDPN
MMD	1.6347409752566e-108	0.265370927906926	0.259	0.105	5.4825942828156e-104	1	MMD
DNAJC15	2.42475009554983e-108	0.313451376704596	0.355	0.168	8.13212687045503e-104	1	DNAJC15
PCK2	3.28264203106209e-108	0.287785001769448	0.274	0.115	1.1009324843776e-103	1	PCK2
PLBD2	8.50071173294637e-108	0.426193453484962	0.46	0.261	2.85096870099555e-103	1	PLBD2
NEU1	1.63123141374867e-107	0.400301242211858	0.459	0.259	5.47082391543028e-103	1	NEU1
BASP1	2.03022922506186e-107	0.35495347435632	0.412	0.216	6.80898277501245e-103	1	BASP1
PDE4DIP	4.11844946709254e-107	0.386283379011414	0.421	0.228	1.3812455822735e-102	1	PDE4DIP
ERO1A	4.87472442304432e-107	0.473760902903632	0.428	0.24	1.6348850770006e-102	1	ERO1A
ADPGK	5.4903404430669e-107	0.358312450834037	0.388	0.202	1.84135037779578e-102	1	ADPGK
HERPUD1	6.32198285974291e-107	0.4462823577309	0.594	0.397	2.12026661150058e-102	1	HERPUD1
MCOLN1	8.22572049386285e-107	0.293277818530887	0.318	0.145	2.75874213923172e-102	1	MCOLN1
TUBA1B	1.13030826702036e-106	0.371310020589837	0.917	0.838	3.79082786593288e-102	1	TUBA1B
M6PR	1.20506357506611e-106	0.49388096333461	0.594	0.409	4.04154221805674e-102	1	M6PR
CMTM3	3.35611756780577e-106	0.39569366434824	0.521	0.318	1.1255747098907e-101	1	CMTM3
SLC6A6	3.99990687972495e-106	0.345047528459459	0.352	0.173	1.34148876932216e-101	1	SLC6A6
CYFIP1	5.64245107812931e-106	0.471480160248801	0.538	0.353	1.89236524258301e-101	1	CYFIP1
GNAI2	2.45507682030807e-105	0.437042932312704	0.82	0.71	8.23383663994921e-101	1	GNAI2
IL4R	4.36485102907672e-105	0.319051058160478	0.325	0.15	1.46388373813175e-100	1	IL4R
COL5A2	4.52748535238231e-104	0.444905044169637	0.483	0.274	1.51842803748198e-99	1	COL5A2
ARPC2	7.64347380978041e-104	0.465615954490731	0.731	0.594	2.56346824632416e-99	1	ARPC2
KLHDC8B	9.62163324339648e-104	0.424525577841477	0.469	0.273	3.22690335717031e-99	1	KLHDC8B
SLC20A1	1.05305039824162e-103	0.365518219757397	0.374	0.191	3.53172042562274e-99	1	SLC20A1
MR1	1.75043005786728e-103	0.305027311208742	0.321	0.148	5.87059232807527e-99	1	MR1
PIM2	5.89889332110441e-103	0.397435391352704	0.332	0.159	1.978370842032e-98	1	PIM2
SERPINF1	8.08052284200854e-102	0.43497023807303	0.729	0.514	2.71004575075282e-97	1	SERPINF1
MMP14	1.44763494013063e-101	0.403644296649416	0.556	0.347	4.85507806221011e-97	1	MMP14
YWHAH	3.53132710245462e-101	0.442452854445501	0.558	0.373	1.18433648362123e-96	1	YWHAH
ARSA	4.51735388467579e-101	0.312751917268281	0.358	0.178	1.51503014584257e-96	1	ARSA
CFL1	3.94183317455778e-100	0.388345847746389	0.934	0.893	1.32201201008319e-95	1	CFL1
ABHD12	4.65068103685218e-100	0.419766758568134	0.527	0.332	1.55974540613948e-95	1	ABHD12
HNMT	7.72903206675763e-100	0.345230141730607	0.404	0.216	2.59216277454917e-95	1	HNMT
APOL6	8.4615697365921e-100	0.35960755297461	0.433	0.232	2.83784125825826e-95	1	APOL6
NADK	1.28395372805648e-99	0.390228189723424	0.439	0.25	4.30612401315584e-95	1	NADK
GLMP	1.65410475044942e-99	0.391274159369322	0.487	0.289	5.54753651205726e-95	1	GLMP
COL5A1	2.39206269701864e-99	0.470387421145083	0.596	0.399	8.02249987326112e-95	1	COL5A1
CD9	2.56011502436289e-99	0.540814397612587	0.829	0.734	8.58611376870827e-95	1	CD9
PPIF	1.55881278882411e-98	0.393632633900704	0.431	0.249	5.22794633115831e-94	1	PPIF
RRAGD	1.63738145648278e-98	0.266557413300252	0.345	0.165	5.49144992875196e-94	1	RRAGD
DENND2D	1.72036979600042e-98	0.323952196203519	0.351	0.177	5.76977622182622e-94	1	DENND2D
BMP2K	3.35728674939311e-98	0.315829587549066	0.314	0.148	1.12596683001146e-93	1	BMP2K
PMP22	4.99277338709424e-98	0.328545795897614	0.5	0.288	1.67447633856367e-93	1	PMP22
UNC93B1	6.56315069845908e-98	0.448709227766139	0.592	0.403	2.2011494812492e-93	1	UNC93B1
ATG16L2	8.69135971586513e-98	0.276586665827797	0.306	0.141	2.91490822150685e-93	1	ATG16L2
RNF213	9.24765751296061e-98	0.417278688461794	0.634	0.445	3.10147937669673e-93	1	RNF213
VASH1	1.38259238942608e-97	0.276339970157898	0.312	0.145	4.63693835565719e-93	1	VASH1
COL6A3	1.77446189379138e-97	0.622929029854275	0.658	0.471	5.95119029939753e-93	1	COL6A3
COL1A2	3.51269105344186e-97	0.622703770260208	0.953	0.881	1.17808632550333e-92	1	COL1A2
RNF166	1.55447916190271e-96	0.274358097729317	0.309	0.145	5.21341221318932e-92	1	RNF166
IDH1	1.70588089448817e-96	0.458359118794738	0.493	0.316	5.72118334393442e-92	1	IDH1
COL8A2	3.68928980923503e-96	0.284998969909734	0.319	0.153	1.23731401622125e-91	1	COL8A2
ADAM9	3.91177660356366e-96	0.370260613575718	0.426	0.243	1.31193163730318e-91	1	ADAM9
GNPTG	8.14283534304161e-96	0.416388438609716	0.492	0.309	2.7309441173493e-91	1	GNPTG
SLC17A5	1.0040676273161e-95	0.259212054405485	0.257	0.109	3.36744200849274e-91	1	SLC17A5
TPM3	1.72341226822051e-95	0.450238551839384	0.712	0.568	5.77998006515794e-91	1	TPM3
SH3BGRL	4.62462373012927e-95	0.473899649058073	0.677	0.533	1.55100630661075e-90	1	SH3BGRL
EVL	7.89102702924625e-95	0.428822708980291	0.626	0.45	2.64649264506861e-90	1	EVL
SCARB2	1.0324066012471e-94	0.441007291953978	0.617	0.447	3.46248525926251e-90	1	SCARB2
ATP6V0E1	2.54122582080266e-94	0.421173453390837	0.771	0.669	8.52276315780797e-90	1	ATP6V0E1
VAMP8	8.20291542432528e-94	0.42568443341656	0.734	0.584	2.75109377501021e-89	1	VAMP8
ISG15	9.23912779556396e-94	0.405823906336333	0.676	0.45	3.09861868007624e-89	1	ISG15
PSMB9	1.10951994861766e-93	0.364097014996706	0.526	0.319	3.7211080036739e-89	1	PSMB9
TRIM14	2.13068033385687e-92	0.2853366953795	0.271	0.121	7.14587570368917e-88	1	TRIM14
ATP6V1A	3.27228173321697e-92	0.405456107060664	0.473	0.295	1.09745784768631e-87	1	ATP6V1A
ATP2A3	4.18388289471871e-92	0.253479154102833	0.255	0.108	1.40319064523076e-87	1	ATP2A3
CALM3	7.4218325359236e-92	0.452976626396248	0.656	0.502	2.48913419589806e-87	1	CALM3
CNDP2	7.48809501424582e-92	0.419739468613115	0.593	0.412	2.51135730587776e-87	1	CNDP2
MBP	7.52567146090563e-92	0.288424661181827	0.319	0.156	2.52395969455853e-87	1	MBP
IFI44	1.10538383002451e-91	0.367222527143157	0.407	0.224	3.70723628913619e-87	1	IFI44
CKLF	2.85303650590162e-91	0.376593926538314	0.446	0.268	9.56851383349286e-87	1	CKLF
PARP12	1.0371917675178e-90	0.354794389917912	0.403	0.222	3.47853374990121e-86	1	PARP12
TMEM176A	1.05062349021219e-90	0.389957045710554	0.573	0.381	3.52358106147365e-86	1	TMEM176A
CLCN7	3.15298887010072e-90	0.401378735874782	0.522	0.339	1.05744940725438e-85	1	CLCN7
BLVRA	5.14051272323563e-90	0.347422287115964	0.423	0.241	1.72402515711877e-85	1	BLVRA
CXCL12	5.78668324435174e-90	0.321616413830078	0.485	0.283	1.94073782649069e-85	1	CXCL12
STOM	7.33197457531449e-90	0.387606367393533	0.572	0.38	2.45899763306897e-85	1	STOM
SLC39A11	8.3015365240474e-90	0.284240542879346	0.295	0.141	2.78416931943502e-85	1	SLC39A11
SPPL2A	2.09223592028804e-89	0.337939204668144	0.415	0.237	7.01694082946203e-85	1	SPPL2A
SERF2	2.3918154117969e-89	0.277440966907387	0.978	0.964	8.02167052808443e-85	1	SERF2
GAA	6.34482774489838e-89	0.430032786196305	0.606	0.447	2.12792832908402e-84	1	GAA
MAP7D1	7.10840814770859e-89	0.387420631431498	0.498	0.311	2.38401792457851e-84	1	MAP7D1
KCNMA1	7.28695100779785e-89	0.311830184486799	0.439	0.247	2.44389762899524e-84	1	KCNMA1
BCAP31	7.45655184774414e-89	0.481245429877409	0.751	0.655	2.50077835869643e-84	1	BCAP31
SNN	2.58907146217607e-88	0.270901188360642	0.295	0.141	8.68322786984612e-84	1	SNN
LIMK1	3.0624172175837e-88	0.328340587475587	0.351	0.184	1.02707348643322e-83	1	LIMK1
ST14	4.82319309962994e-88	0.491613319955304	0.555	0.387	1.61760250175389e-83	1	ST14
NFKBIA	1.06765779103836e-87	0.395611625263959	0.584	0.405	3.58071069958446e-83	1	NFKBIA
DUSP3	1.62907343377701e-87	0.338028599656468	0.38	0.207	5.46358648220133e-83	1	DUSP3
NLRC5	2.8732295642346e-87	0.269650232221088	0.282	0.131	9.63623731253002e-83	1	NLRC5
SLFN11	3.33258402904855e-87	0.272351764666467	0.309	0.15	1.1176820316623e-82	1	SLFN11
FOLR2	7.67185455390987e-87	0.351605576894157	0.3	0.147	2.57298658029029e-82	1	FOLR2
RHOQ	1.47754129856643e-86	0.422578321223704	0.526	0.351	4.95537800713209e-82	1	RHOQ
CDC42	2.0454584835622e-86	0.418250931617763	0.735	0.605	6.8600586621709e-82	1	CDC42
ARHGAP18	3.2569101668314e-86	0.272013666319034	0.308	0.15	1.09230253175191e-81	1	ARHGAP18
TXNDC5	4.28313044476547e-86	0.337434212992584	0.408	0.228	1.43647628856544e-81	1	TXNDC5
CARD16	5.85400885397009e-86	0.28077596515522	0.323	0.163	1.96331748944449e-81	1	CARD16
FAM49B	1.37089915856297e-85	0.333909448785867	0.393	0.222	4.59772159798849e-81	1	FAM49B
CD109	7.28430589573058e-85	0.263968386967368	0.352	0.182	2.44301051131012e-80	1	CD109
BMF	7.4338492769927e-85	0.250177461675073	0.303	0.148	2.49316437051781e-80	1	BMF
GAS7	7.55861405299059e-85	0.261579580454164	0.273	0.126	2.53500798109198e-80	1	GAS7
GBA	1.7283231871079e-83	0.373750629185624	0.482	0.303	5.79645030492249e-79	1	GBA
TDP2	6.87331710805119e-83	0.296875751714689	0.34	0.179	2.30517309169821e-78	1	TDP2
PLPP3	1.28724022138588e-82	0.355634289609379	0.526	0.34	4.31714625448397e-78	1	PLPP3
SLC35F6	5.08799994078695e-82	0.344180804709061	0.404	0.232	1.70641342014113e-77	1	SLC35F6
SEPHS2	5.21853516355629e-82	0.311285215988704	0.392	0.227	1.75019232315351e-77	1	SEPHS2
FAM213B	5.28198773854697e-82	0.259531161798277	0.299	0.149	1.77147304775388e-77	1	FAM213B
TULP4	7.13432975668311e-82	0.259719020781324	0.298	0.147	2.39271151379638e-77	1	TULP4
SERPINA1	6.61177515261548e-81	0.271068799617908	0.456	0.259	2.21745715068418e-76	1	SERPINA1
RAB5C	2.38987799598173e-80	0.405449493801733	0.581	0.419	8.01517282292353e-76	1	RAB5C
ACTR2	3.72527053853884e-80	0.391741576299897	0.686	0.539	1.24938123321515e-75	1	ACTR2
SHTN1	1.01024453530312e-79	0.297059487549871	0.316	0.164	3.38815812249959e-75	1	SHTN1
GGA2	1.45491357638648e-79	0.355811679691289	0.452	0.282	4.87948915248498e-75	1	GGA2
ZYX	2.91616356565347e-79	0.392848441654531	0.712	0.586	9.78022936648861e-75	1	ZYX
LIMD2	3.46049021978777e-79	0.284288764805383	0.333	0.174	1.16057920991242e-74	1	LIMD2
DRAM2	6.25320317707723e-79	0.318659801218014	0.375	0.212	2.09719928152816e-74	1	DRAM2
BLVRB	2.7529721273149e-78	0.362216524677561	0.576	0.394	9.23291792058871e-74	1	BLVRB
ZDHHC7	4.88565916088309e-78	0.314883802653944	0.388	0.225	1.63855236937697e-73	1	ZDHHC7
MX2	5.56533507363718e-78	0.27349943466643	0.297	0.147	1.86650207699644e-73	1	MX2
PLEKHA2	1.62202745075989e-77	0.317861628577093	0.401	0.233	5.4399556643585e-73	1	PLEKHA2
IRAK1	2.38836320374371e-77	0.413333362982564	0.513	0.35	8.01009251271566e-73	1	IRAK1
PIM1	1.89980949768496e-76	0.274089249721464	0.335	0.18	6.37158109333583e-72	1	PIM1
ATP6V0A1	2.44505910350266e-76	0.326556896953541	0.407	0.241	8.20023922132722e-72	1	ATP6V0A1
GALC	1.2659489112239e-75	0.250968587411448	0.285	0.141	4.24573945846273e-71	1	GALC
FAM198B	1.74011642942808e-75	0.268654241152895	0.45	0.265	5.83600248101589e-71	1	FAM198B
TMEM251	4.41835416089721e-75	0.273337405013261	0.298	0.155	1.48182761848171e-70	1	TMEM251
VASP	5.68405558840963e-75	0.342612564910799	0.431	0.264	1.90631856324082e-70	1	VASP
GLB1	9.12431924459571e-75	0.367575168664515	0.504	0.341	3.06011418825251e-70	1	GLB1
ASAP1	4.6989293541898e-74	0.276863629270667	0.351	0.194	1.57592692680818e-69	1	ASAP1
KLF6	6.78839798660626e-73	0.368656605541792	0.508	0.34	2.27669291674801e-68	1	KLF6
IFIT1	7.7958755102127e-73	0.382772130940577	0.374	0.211	2.61458072861513e-68	1	IFIT1
RGS10	7.89551274784905e-73	0.340529785296076	0.452	0.29	2.64799706537362e-68	1	RGS10
DPP7	1.35708597843785e-72	0.373771028443664	0.648	0.505	4.55139495448487e-68	1	DPP7
TMBIM6	6.14015260243232e-72	0.321148237928008	0.896	0.834	2.05928437980375e-67	1	TMBIM6
CD81	6.33492495830326e-72	0.259194133373967	0.966	0.952	2.12460713251575e-67	1	CD81
SDC2	6.46741860877438e-72	0.433926469818855	0.502	0.346	2.16904285301075e-67	1	SDC2
MAPK13	7.73626614109604e-72	0.275958075654121	0.288	0.149	2.59458893840079e-67	1	MAPK13
CXCL10	1.0489211327072e-71	0.394066532430221	0.252	0.122	3.51787169487341e-67	1	CXCL10
UBE2L6	1.11232166446461e-71	0.326856556582301	0.497	0.321	3.7305043982814e-67	1	UBE2L6
P4HA1	1.37962984192677e-71	0.321772822902195	0.374	0.218	4.627002563854e-67	1	P4HA1
CAPZA1	2.08721735897079e-71	0.381675878927567	0.611	0.463	7.00010957851623e-67	1	CAPZA1
FMNL2	5.03125116218797e-71	0.299704601137024	0.397	0.238	1.6873810147746e-66	1	FMNL2
DHRS7	6.30141929224191e-71	0.289216255182324	0.409	0.244	2.11337000223209e-66	1	DHRS7
ZFYVE16	1.37575339943251e-70	0.275498484711959	0.316	0.169	4.61400175101677e-66	1	ZFYVE16
NBEAL2	7.03908453245872e-70	0.326016418178639	0.421	0.262	2.36076817049601e-65	1	NBEAL2
EIF4EBP1	9.23622977118768e-70	0.327048303004449	0.403	0.244	3.09764674066092e-65	1	EIF4EBP1
TLE3	3.21476630756386e-69	0.280491054023906	0.393	0.234	1.07816832423077e-64	1	TLE3
TXN	3.23825574117602e-69	0.369001928034838	0.758	0.664	1.08604621047561e-64	1	TXN
PLXNA1	3.3071242523744e-69	0.300891853399492	0.397	0.24	1.10914333176133e-64	1	PLXNA1
PDXK	3.87460446180418e-69	0.406453214133904	0.653	0.528	1.29946484439988e-64	1	PDXK
MAP1LC3B	4.75559876125159e-69	0.366316725858989	0.553	0.404	1.59493271254856e-64	1	MAP1LC3B
AGPS	1.16403637844893e-68	0.252858447863349	0.301	0.16	3.90394520604202e-64	1	AGPS
RNPEPL1	2.41362018819192e-68	0.308471171797635	0.43	0.269	8.09479938715805e-64	1	RNPEPL1
PGAM1	2.68839314908651e-68	0.411654054944683	0.704	0.596	9.01633294340632e-64	1	PGAM1
TGFBR2	2.59632180069859e-67	0.305128846147964	0.474	0.304	8.70754405518293e-63	1	TGFBR2
TMEM50A	2.4630727629823e-66	0.355497333523208	0.52	0.365	8.26065343249004e-62	1	TMEM50A
IFI44L	3.67664318534261e-66	0.329880805304692	0.354	0.201	1.2330725915002e-61	1	IFI44L
CD276	3.84066426017494e-66	0.302761319299352	0.451	0.288	1.28808197957747e-61	1	CD276
PARP14	5.11576112318337e-66	0.340588702508955	0.496	0.331	1.71572396549324e-61	1	PARP14
GRINA	5.48495964744221e-66	0.348265682379249	0.709	0.587	1.83954576655917e-61	1	GRINA
MYDGF	1.07194585919371e-65	0.359249390729573	0.614	0.474	3.59509202256388e-61	1	MYDGF
METRNL	1.2114110496842e-65	0.323404068330821	0.447	0.289	4.06283037843087e-61	1	METRNL
ATP13A3	1.24791968299235e-65	0.326164196923223	0.432	0.282	4.18527303281973e-61	1	ATP13A3
TNS3	1.3441481650445e-65	0.350397127514587	0.513	0.359	4.50800411592624e-61	1	TNS3
ARPC3	1.72816822047503e-65	0.334459119868958	0.74	0.622	5.79593057782916e-61	1	ARPC3
SLC29A1	2.81223033664415e-65	0.272585633798519	0.399	0.239	9.43165810303717e-61	1	SLC29A1
DEGS1	1.84114715721117e-64	0.32193613972315	0.467	0.311	6.17483933585484e-60	1	DEGS1
QKI	2.11710162474932e-64	0.33462995048987	0.514	0.36	7.10033542908426e-60	1	QKI
CHCHD10	3.68967067643594e-64	0.342743825532807	0.674	0.531	1.23744175146309e-59	1	CHCHD10
RNH1	5.27075478149781e-64	0.346848708515636	0.691	0.574	1.76770573861874e-59	1	RNH1
TMBIM1	7.03682927963286e-64	0.368083157631416	0.588	0.453	2.36001180380327e-59	1	TMBIM1
RNF145	8.34696489518278e-64	0.304718563638989	0.387	0.241	2.7994050865464e-59	1	RNF145
OSBPL8	8.35929040322307e-63	0.264761702086196	0.358	0.21	2.80353881543295e-58	1	OSBPL8
GLIPR2	1.04225157820547e-62	0.330829471138229	0.474	0.32	3.49550334298552e-58	1	GLIPR2
PGK1	1.62833690289385e-62	0.376991618750252	0.777	0.686	5.46111630492541e-58	1	PGK1
MGST3	1.88062672520499e-62	0.364492512387795	0.704	0.594	6.30724591099248e-58	1	MGST3
TRIM22	2.2428679146843e-62	0.306915140873717	0.412	0.257	7.5221304122682e-58	1	TRIM22
ACOT13	4.07974307855084e-62	0.283635023728265	0.35	0.208	1.36826423368438e-57	1	ACOT13
PLXDC2	1.12633811264714e-61	0.310739237661461	0.533	0.378	3.77751276219599e-57	1	PLXDC2
HPCAL1	2.20672680802854e-61	0.27187227412874	0.392	0.241	7.40092036876612e-57	1	HPCAL1
SLC3A2	2.96842821338698e-61	0.351246503097902	0.575	0.423	9.95551454205726e-57	1	SLC3A2
C6orf62	3.70867687610995e-61	0.337151033212591	0.651	0.515	1.24381605070975e-56	1	C6orf62
GPCPD1	4.29155170635056e-61	0.292193164018676	0.369	0.227	1.43930061127585e-56	1	GPCPD1
SEL1L	3.29774276565576e-60	0.310232567588128	0.491	0.332	1.10599696874563e-55	1	SEL1L
VEGFB	5.69584020173107e-60	0.33197863973643	0.634	0.502	1.91027088685657e-55	1	VEGFB
STX7	1.49110216022098e-57	0.26003115115463	0.415	0.266	5.00085842494914e-53	1	STX7
TXNDC11	6.22758283914805e-57	0.261079969101232	0.385	0.238	2.08860673259347e-52	1	TXNDC11
CD164	2.05572741950694e-56	0.334950970291672	0.71	0.608	6.89449861954237e-52	1	CD164
CLIC1	2.06429145048916e-56	0.303911907934506	0.786	0.699	6.92322066665054e-52	1	CLIC1
PKM1	2.52103977766566e-56	0.321225415748394	0.889	0.844	8.4550632063351e-52	1	PKM
ACTR3	2.86447178128168e-56	0.32106446498255	0.586	0.45	9.6068654600625e-52	1	ACTR3
CLIP4	1.7979344623908e-55	0.284136740255432	0.342	0.207	6.02991259996627e-51	1	CLIP4
TUBA1C	3.00605404726912e-55	0.318176535941282	0.613	0.47	1.00817040637312e-50	1	TUBA1C
MYADM	5.5407126780204e-55	0.319294172097619	0.456	0.315	1.85824421795448e-50	1	MYADM
GNB1	5.77956243474816e-55	0.31294222492643	0.646	0.523	1.93834964936584e-50	1	GNB1
TOMM40	8.47555753480547e-55	0.285972559026573	0.371	0.238	2.84253248602306e-50	1	TOMM40
TOM1	1.15688619353115e-54	0.252154963013027	0.357	0.216	3.87996491586476e-50	1	TOM1
NAGLU	1.25959735806939e-54	0.257939242247765	0.419	0.271	4.22443761949311e-50	1	NAGLU
TWF2	2.71204980973162e-54	0.3035681696868	0.473	0.329	9.0956726518779e-50	1	TWF2
STK40	8.12185155238975e-54	0.265494703148746	0.347	0.211	2.72390657364047e-49	1	STK40
IQSEC1	9.30392539179285e-54	0.260624321132612	0.384	0.243	3.12035049789949e-49	1	IQSEC1
DHRS3	2.03409016481246e-53	0.253746824305051	0.535	0.379	6.82193159474803e-49	1	DHRS3
GGA1	4.9424986764371e-53	0.253702791274551	0.374	0.234	1.65761520610348e-48	1	GGA1
SPNS1	5.5816438057435e-53	0.26214195273998	0.383	0.244	1.87197169957026e-48	1	SPNS1
IFIT2	1.31638496959273e-52	0.291941712675837	0.26	0.142	4.41489191102009e-48	1	IFIT2
PIM3	4.40601826964128e-52	0.259926656507158	0.372	0.237	1.47769040727229e-47	1	PIM3
MCRIP2	4.47813969729507e-52	0.266375097702998	0.377	0.242	1.50187849167882e-47	1	MCRIP2
POMP	1.54645555475331e-51	0.293955498333536	0.602	0.471	5.18650263953164e-47	1	POMP
PEPD	2.12417419667857e-51	0.284762268969356	0.442	0.303	7.12405542082059e-47	1	PEPD
SNX2	6.0676150063721e-51	0.261858630435854	0.39	0.255	2.03495672083707e-46	1	SNX2
XBP1	3.4853256678603e-50	0.379413477624448	0.619	0.47	1.16890852248699e-45	1	XBP1
JPT1	2.17777958950417e-48	0.272502428704507	0.454	0.313	7.30383718727908e-44	1	JPT1
TMED9	2.30431113218369e-48	0.283249349992006	0.662	0.532	7.72819867511765e-44	1	TMED9
NRP2	4.41323891719773e-48	0.282197583084954	0.468	0.328	1.48011206804977e-43	1	NRP2
RTN4	1.16036465937811e-46	0.28340820497404	0.715	0.634	3.8916309946223e-42	1	RTN4
YWHAG	1.36880205404578e-46	0.296121822496432	0.525	0.396	4.59068832885873e-42	1	YWHAG
CFLAR	2.65507599005919e-46	0.278489664982543	0.483	0.345	8.9045938554605e-42	1	CFLAR
SNX3	3.23775326363452e-46	0.291133436359927	0.714	0.624	1.08587768955775e-41	1	SNX3
VDAC1	5.18057455407735e-46	0.272043129681345	0.543	0.414	1.73746109394646e-41	1	VDAC1
STX4	1.70058337036334e-45	0.263289132141719	0.452	0.318	5.70341650752457e-41	1	STX4
PLSCR1	7.30970090353468e-45	0.250361403935976	0.499	0.36	2.45152748902746e-40	1	PLSCR1
SMS	1.05381692688249e-44	0.268702784806015	0.438	0.306	3.5342912093785e-40	1	SMS
CDV3	1.68715082014483e-44	0.277998630121545	0.576	0.444	5.65836642060172e-40	1	CDV3
TSPAN4	1.86386076790399e-44	0.250253675262785	0.589	0.455	6.2510162433964e-40	1	TSPAN4
TXNRD1	5.8480551611386e-44	0.272403476022689	0.426	0.303	1.96132073994266e-39	1	TXNRD1
IQGAP1	1.88278695819757e-43	0.256549073787888	0.603	0.479	6.314490900403e-39	1	IQGAP1
NUCB1	2.24787395602792e-43	0.250437541797158	0.629	0.503	7.53891967372642e-39	1	NUCB1
HM13	2.41409695496033e-43	0.260761904513808	0.681	0.574	8.09639836754596e-39	1	HM13
STAT2	1.16897167674814e-42	0.28101532290576	0.645	0.521	3.92049720947791e-38	1	STAT2
RAB7A	1.84637070702156e-42	0.279817905171062	0.675	0.583	6.19235807720891e-38	1	RAB7A
NDUFA6	1.69179164959616e-41	0.292813190201822	0.496	0.378	5.6739308344156e-37	1	NDUFA6
ATP6V1E1	2.86425473859092e-39	0.268583783207984	0.521	0.4	9.60613754228624e-35	1	ATP6V1E1
IL32	1.02253755973791e-38	0.266579878077116	0.416	0.289	3.429386467849e-34	1	IL32
ZMIZ1	1.06566281461885e-38	0.255506070723534	0.501	0.379	3.5740199476687e-34	1	ZMIZ1
GNG5	2.00961216612004e-38	0.262389392313016	0.688	0.588	6.73983728273341e-34	1	GNG5
RAC1	7.64799710639779e-38	0.257437195786599	0.763	0.686	2.56498526954369e-33	1	RAC1
PCOLCE	8.33948389733256e-32	0.35270623346167	0.569	0.456	2.79689610948739e-27	1	PCOLCE
MMP11	9.49809916917393e-32	0.355715154382476	0.3	0.207	3.18547249935755e-27	1	MMP11
HTRA1	8.10738278317744e-25	0.35924185675568	0.704	0.609	2.71905403782205e-20	1	HTRA1
SLC2A1	6.73190476283648e-15	0.272525262124601	0.432	0.361	2.2577462193601e-10	1	SLC2A1
C19orf331	0	1.04686844278494	0.93	0.592	0	2	C19orf33
THSD4	0	1.00368875821214	0.756	0.301	0	2	THSD4
MUC161	0	0.980922107362256	0.892	0.482	0	2	MUC16
KRT181	0	0.961507285586333	0.977	0.707	0	2	KRT18
KRT8	0	0.937866152676865	0.988	0.725	0	2	KRT8
LCN21	0	0.935189503743149	0.837	0.411	0	2	LCN2
FOLR1	0	0.900353228420355	0.79	0.364	0	2	FOLR1
RHEX	0	0.880618648118136	0.704	0.314	0	2	RHEX
LYPD11	0	0.870136828627525	0.853	0.402	0	2	LYPD1
KLK61	0	0.850842065820252	0.788	0.338	0	2	KLK6
KRT71	0	0.843692480313104	0.95	0.567	0	2	KRT7
WFDC2	0	0.827150047699817	0.994	0.896	0	2	WFDC2
SPOCK21	0	0.820071939232019	0.801	0.392	0	2	SPOCK2
SLPI	0	0.818209859226326	0.983	0.81	0	2	SLPI
CLIC5	0	0.809700188739884	0.7	0.245	0	2	CLIC5
SLC34A21	0	0.804946408953328	0.813	0.347	0	2	SLC34A2
EPCAM	0	0.793537661190474	0.934	0.542	0	2	EPCAM
MSLN1	0	0.788591994627051	0.972	0.639	0	2	MSLN
MAL2	0	0.777352141245093	0.838	0.391	0	2	MAL2
LYPD6B1	0	0.757155582086574	0.644	0.256	0	2	LYPD6B
SMIM22	0	0.748456569982723	0.757	0.337	0	2	SMIM22
ASS1	0	0.747341200874175	0.894	0.542	0	2	ASS1
ETV4	0	0.742668932108461	0.598	0.213	0	2	ETV4
LAPTM4B	0	0.723748282939956	0.921	0.564	0	2	LAPTM4B
SCX1	0	0.638189147809609	0.594	0.21	0	2	SCX
KCNK151	0	0.633053981805787	0.679	0.268	0	2	KCNK15
PART1	0	0.598222252155679	0.605	0.229	0	2	PART1
LGR6	0	0.595066832026643	0.504	0.145	0	2	LGR6
RPLP01	0	0.592046893962125	1	0.986	0	2	RPLP0
CLDN10	0	0.577338836678246	0.503	0.141	0	2	CLDN10
KRTCAP3	0	0.558511203088895	0.516	0.166	0	2	KRTCAP3
RPS4X	0	0.555879751384667	1	0.987	0	2	RPS4X
PROM2	0	0.533361851372107	0.564	0.189	0	2	PROM2
RPL371	0	0.513891886652019	1	0.993	0	2	RPL37
EEF1A1	0	0.501765694372304	1	1	0	2	EEF1A1
PPP1R1B	0	0.488983239531638	0.463	0.133	0	2	PPP1R1B
RPL61	2.57441614393352e-305	0.537721438266571	0.999	0.975	8.63407686352422e-301	2	RPL6
RPS27A	5.79865164610902e-301	0.558570461365794	1	0.987	1.94475178907204e-296	2	RPS27A
S100A12	1.39858035390686e-297	0.63428315049338	0.644	0.261	4.69055879093281e-293	2	S100A1
ZBED2	2.44401031348644e-294	0.498727124320715	0.407	0.115	8.19672178937083e-290	2	ZBED2
CDH2	7.30650360890077e-294	0.760020884589741	0.421	0.128	2.45045518035314e-289	2	CDH2
TACSTD2	2.5977342644841e-291	0.65826170818877	0.712	0.313	8.71228117622679e-287	2	TACSTD2
CLU1	5.76880397691055e-291	0.832363644815711	0.993	0.852	1.93474147777626e-286	2	CLU
ITGB8	4.2370905978415e-289	0.616524506982861	0.73	0.335	1.42103544470408e-284	2	ITGB8
SPON1	5.37108917523541e-288	0.86762190744721	0.857	0.509	1.80135588759045e-283	2	SPON1
ITGB4	2.82680857049458e-284	0.741520642776472	0.728	0.351	9.48055058372472e-280	2	ITGB4
SCNN1A	9.18656337927156e-276	0.60134184446158	0.757	0.357	3.0809896261401e-271	2	SCNN1A
LEMD1	1.64752908322981e-270	0.438579237138792	0.471	0.154	5.52548303933613e-266	2	LEMD1
MEIS1	9.26329936121291e-270	0.640636376331155	0.832	0.46	3.10672533976359e-265	2	MEIS1
RPS7	1.31404117152445e-269	0.532828357663798	1	0.962	4.40703128105869e-265	2	RPS7
RPL12	1.87381776709118e-267	0.506220108183232	1	0.985	6.2844100272704e-263	2	RPL12
SCGB2A1	2.49237760275344e-267	0.426685209526666	0.635	0.257	8.35893600411449e-263	2	SCGB2A1
RAB25	9.77920344620794e-267	0.446007473475593	0.452	0.146	3.27974925178922e-262	2	RAB25
H3F3A	6.6705044990759e-265	0.561565918500427	0.992	0.875	2.23715379890008e-260	2	H3F3A
SPINT2	2.92836689180345e-263	0.646694792885264	0.987	0.765	9.8211568817304e-259	2	SPINT2
EPS8L1	1.22093725033245e-258	0.59927553792138	0.636	0.28	4.09477935016498e-254	2	EPS8L1
ITGA31	4.40711562731162e-258	0.641769157393486	0.781	0.424	1.47805843908777e-253	2	ITGA3
TM4SF1	4.59977473455173e-258	0.621328361948891	0.867	0.502	1.54267245047396e-253	2	TM4SF1
CLDN16	8.06804039272621e-257	0.512944384977828	0.404	0.124	2.70585938691251e-252	2	CLDN16
PERP1	1.73731603582418e-256	0.593535866405511	0.826	0.441	5.82661052094714e-252	2	PERP
WNT7A	8.54911459187702e-256	0.510970223116372	0.408	0.126	2.86720205182371e-251	2	WNT7A
PPL	1.90348731961442e-255	0.497732120007942	0.517	0.196	6.38391577252284e-251	2	PPL
TGM1	1.1811131143506e-253	0.394562157489687	0.359	0.101	3.96121716290904e-249	2	TGM1
TNFRSF11B	3.06857831178251e-253	0.340077707043941	0.312	0.077	1.02913979420562e-248	2	TNFRSF11B
ELF3	3.52782067056887e-253	0.571039010774193	0.809	0.416	1.18316049649539e-248	2	ELF3
ZNF185	1.55968978902757e-252	0.483063062035632	0.507	0.189	5.23088761444067e-248	2	ZNF185
MUC11	5.1841544265179e-252	0.767866660185536	0.859	0.563	1.73866171156557e-247	2	MUC1
BCAM	2.76763579112859e-251	0.673746104741413	0.775	0.417	9.28209691628707e-247	2	BCAM
RPL4	7.64670882463675e-251	0.508929720750864	1	0.971	2.56455320560667e-246	2	RPL4
RPS241	4.45788594328767e-249	0.486105093826342	0.999	0.98	1.49508578765982e-244	2	RPS24
SCARA31	2.01035995034331e-246	0.639292217601456	0.753	0.405	6.74234520146138e-242	2	SCARA3
CP	4.53909280430435e-245	0.746396394752379	0.745	0.382	1.52232094470759e-240	2	CP
LYPD2	2.8836697238347e-244	0.607886478043874	0.384	0.117	9.67125151979683e-240	2	LYPD2
RPL391	2.89507815751445e-244	0.456397988049676	1	0.989	9.70951312467197e-240	2	RPL39
KLF5	9.03641637832782e-244	0.518059702195327	0.583	0.245	3.03063332496359e-239	2	KLF5
CD241	1.47951391657893e-239	0.442071315737937	0.979	0.654	4.96199377342241e-235	2	CD24
PLXNB1	2.6559093232531e-239	0.680628471039703	0.8	0.444	8.90738868832626e-235	2	PLXNB1
TNFAIP2	7.77411375120621e-239	0.627580158622455	0.864	0.538	2.60728226987954e-234	2	TNFAIP2
MPZL2	1.40026244978422e-237	0.501619333859868	0.529	0.215	4.69620020408631e-233	2	MPZL2
EPS8L2	4.10204744439136e-236	0.543728983941264	0.685	0.328	1.37574467189997e-231	2	EPS8L2
DEFB11	2.1619927607e-235	0.504718027206465	0.573	0.232	7.25089132083565e-231	2	DEFB1
SPINT1	1.10197412138649e-232	0.54116788704892	0.76	0.401	3.695800808306e-228	2	SPINT1
RPL31	7.23490776716633e-232	0.443871802366961	1	0.982	2.42644336695224e-227	2	RPL31
TMPRSS3	7.50150676040401e-232	0.505558043877743	0.502	0.191	2.5158553373043e-227	2	TMPRSS3
AP1M2	4.76211602137872e-231	0.46784540011237	0.627	0.278	1.59711847125e-226	2	AP1M2
SLC4A11	8.87855700427211e-230	0.390263390533138	0.404	0.132	2.97769044809278e-225	2	SLC4A11
ADGRG2	3.21912488439063e-229	0.419115837572179	0.358	0.108	1.07963010372693e-224	2	ADGRG2
HOXB2	4.99515998653427e-227	0.473622902997392	0.506	0.198	1.67527675628386e-222	2	HOXB2
CLDN7	6.41293889024066e-227	0.532063817007131	0.696	0.341	2.15077144500891e-222	2	CLDN7
DOK7	9.04155318966228e-227	0.385307313006481	0.444	0.155	3.03235610874894e-222	2	DOK7
LSR	1.13266140661918e-226	0.618344462759082	0.804	0.448	3.79871982551941e-222	2	LSR
ERBB31	1.74877958642768e-225	0.422608975529647	0.535	0.213	5.86505697696115e-221	2	ERBB3
KRT191	1.44076482689945e-223	0.658207471957382	0.918	0.622	4.83203707645536e-219	2	KRT19
TSTD1	3.20350106493076e-223	0.539456684945226	0.761	0.423	1.07439018715648e-218	2	TSTD1
FOXQ1	6.16954750800331e-223	0.393370579288707	0.341	0.102	2.06914284323415e-218	2	FOXQ1
SOX9	1.27243613946799e-222	0.428790495439244	0.521	0.208	4.26749632454773e-218	2	SOX9
PPA11	5.80007996413302e-221	0.596194279089596	0.81	0.513	1.94523081837093e-216	2	PPA1
PKM2	3.70256269113219e-219	0.565880497373852	0.981	0.833	1.24176547535192e-214	2	PKM
RPS12	1.1795427986769e-218	0.57892584436405	1	0.993	3.9559506382026e-214	2	RPS12
RASSF7	1.98029590767934e-218	0.536219386497965	0.663	0.323	6.64151641517495e-214	2	RASSF7
RPL301	2.74293132221004e-218	0.414518058309751	1	0.991	9.19924306842802e-214	2	RPL30
GSTO2	3.13948684796003e-218	0.349002414024302	0.428	0.152	1.05292109906884e-213	2	GSTO2
RPL22L1	1.71259874062069e-216	0.571502526044607	0.756	0.442	5.74371365629367e-212	2	RPL22L1
ALS2CL	2.57980419193313e-216	0.448490139105884	0.478	0.187	8.65214729890534e-212	2	ALS2CL
KLK101	1.32329301166173e-215	0.501512010972884	0.632	0.29	4.43806010251112e-211	2	KLK10
ADGRG11	4.09343789907893e-215	0.486093558867065	0.677	0.331	1.37285720259309e-210	2	ADGRG1
HOXB3	7.84558303271012e-215	0.456852143541972	0.488	0.191	2.63125163751032e-210	2	HOXB3
DDR1	8.78950372517272e-215	0.587960846815753	0.84	0.49	2.94782375934843e-210	2	DDR1
CDH6	1.4958136294689e-214	0.461189456838007	0.577	0.247	5.0166597505128e-210	2	CDH6
TMEM30B	1.51917663148232e-214	0.368023149014986	0.418	0.147	5.0950145866654e-210	2	TMEM30B
SH3YL1	2.68803236118428e-210	0.470900139998302	0.588	0.271	9.01512293293983e-206	2	SH3YL1
TSPAN1	2.27203317950534e-207	0.438424676588604	0.648	0.293	7.61994487742501e-203	2	TSPAN1
ASRGL1	1.50285601367709e-206	0.427629939787837	0.481	0.193	5.04027849867023e-202	2	ASRGL1
RPL35A	2.62927262886167e-205	0.402030197189803	1	0.983	8.81805454267628e-201	2	RPL35A
TMC4	5.17393325593529e-205	0.421177493083299	0.559	0.241	1.73523373537558e-200	2	TMC4
PPIA	6.20564967092133e-205	0.434512672189237	0.996	0.921	2.0812507866336e-200	2	PPIA
STON2	1.16010788860395e-204	0.413689868369571	0.479	0.191	3.89076983679993e-200	2	STON2
S100A61	1.33707175230169e-204	0.919915238064169	0.995	0.982	4.4842712428694e-200	2	S100A6
MACC1	1.48927231710549e-204	0.372151510839973	0.449	0.167	4.99472149710838e-200	2	MACC1
DSG21	3.11637817074792e-204	0.436172035843956	0.578	0.263	1.04517091090544e-199	2	DSG2
ID41	3.11039985352162e-203	0.543806702409374	0.683	0.35	1.04316590287408e-198	2	ID4
TMEM139	1.97632650304009e-202	0.38572556533384	0.433	0.164	6.62820382589586e-198	2	TMEM139
MET	4.19484337724184e-202	0.398758216720302	0.356	0.116	1.40686657185937e-197	2	MET
CLDN4	2.22666252940927e-200	0.576947487444157	0.883	0.516	7.46778079113282e-196	2	CLDN4
TNNT1	2.46512996630433e-200	0.463943926004379	0.493	0.2	8.26755288099148e-196	2	TNNT1
TSPAN3	3.04382549026147e-200	0.531018684110144	0.945	0.701	1.02083819292389e-195	2	TSPAN3
DUSP4	7.64671797745406e-200	0.378003061259962	0.373	0.126	2.56455627527854e-195	2	DUSP4
WWC1	2.54576971825206e-199	0.372111758366777	0.45	0.176	8.53800248107374e-195	2	WWC1
RPL36A	3.5228014206239e-199	0.504981420766347	0.992	0.905	1.18147714044884e-194	2	RPL36A
DUSP231	4.84536638521186e-197	0.568209556982235	0.725	0.422	1.62503897827235e-192	2	DUSP23
ST6GALNAC5	3.29904691764719e-196	0.269163586389507	0.287	0.08	1.10643435524052e-191	2	ST6GALNAC5
SNRPF	6.56274342189985e-194	0.501426044086355	0.757	0.439	2.20101288883677e-189	2	SNRPF
PAX8	9.95167755401234e-194	0.554960811619249	0.815	0.458	3.33759361806466e-189	2	PAX8
INAVA	1.99824061442255e-193	0.329001082445863	0.37	0.127	6.70169937265035e-189	2	INAVA
HOMER2	5.99994942084667e-192	0.405764726010303	0.422	0.161	2.01226303676356e-187	2	HOMER2
PLK2	1.92811827931883e-190	0.411804610727838	0.472	0.195	6.46652308517949e-186	2	PLK2
RPL7A	2.4019580746244e-190	0.403748029008059	1	0.983	8.05568699067532e-186	2	RPL7A
NPR1	2.93879269852589e-188	0.478878197307921	0.571	0.264	9.85612295231614e-184	2	NPR1
KRT23	3.87647592914528e-188	0.365055189711818	0.392	0.14	1.30009249711674e-183	2	KRT23
LHX1	4.80482100335762e-188	0.375915998359737	0.355	0.118	1.61144086810608e-183	2	LHX1
TBX2	5.29515225275036e-188	0.450380273708971	0.549	0.249	1.77588816252742e-183	2	TBX2
IFITM2	7.88336214438232e-188	0.689845332777162	0.888	0.747	2.64392199598294e-183	2	IFITM2
CDH1	2.24827285298272e-187	0.454078270248119	0.577	0.27	7.54025749433345e-183	2	CDH1
HPN	4.79165990284963e-186	0.543526601978414	0.401	0.154	1.60702689821771e-181	2	HPN
PDZK1IP1	5.08111575113138e-186	0.369073656613003	0.422	0.158	1.70410460061444e-181	2	PDZK1IP1
CRIP2	6.3009211502942e-185	0.503285407498668	0.927	0.635	2.11320293538567e-180	2	CRIP2
RPL37A	6.50736072626564e-184	0.362288862425814	1	0.997	2.18243864037497e-179	2	RPL37A
OCIAD2	1.34266986946487e-183	0.436718715466282	0.64	0.329	4.50304620821129e-179	2	OCIAD2
PLPP2	2.46321916944329e-183	0.366192764064632	0.502	0.211	8.26114445047892e-179	2	PLPP2
EMX2OS	7.02014444951857e-183	0.403300163900863	0.544	0.247	2.35441604547954e-178	2	EMX2OS
BHLHE41	1.05238321172826e-182	0.500023827663223	0.801	0.478	3.52948281549425e-178	2	BHLHE41
LAMC21	3.61897973615344e-182	0.382522928909443	0.494	0.209	1.21373342391114e-177	2	LAMC2
ATP6V1B1	1.96529667218438e-181	0.547259755558182	0.477	0.206	6.59121197917196e-177	2	ATP6V1B1
ERP27	2.09077341544537e-180	0.384672260258246	0.502	0.212	7.01203588072068e-176	2	ERP27
GRB7	2.22371258890548e-180	0.401622462275766	0.527	0.238	7.4578872806712e-176	2	GRB7
KLK8	2.6818199749566e-180	0.369362428827997	0.497	0.213	8.99428783200944e-176	2	KLK8
HMGN3	1.16391378136831e-179	0.478720143776335	0.835	0.528	3.90353403995305e-175	2	HMGN3
CLDN11	3.10792447360673e-179	0.555653613973638	0.569	0.28	1.04233570995822e-174	2	CLDN1
MYO5C	4.76796836250959e-178	0.310408702847992	0.365	0.131	1.59908122941847e-173	2	MYO5C
LDHA	6.1163169426926e-178	0.641624729205886	0.883	0.65	2.05129037624024e-173	2	LDHA
RPS15A	8.94008733219807e-178	0.405022324977962	0.999	0.98	2.99832648947259e-173	2	RPS15A
LLGL2	1.38900521334028e-177	0.386240140872139	0.534	0.242	4.65844568450065e-173	2	LLGL2
SNRPE	2.07425851005236e-177	0.498662020196798	0.833	0.536	6.95664819101361e-173	2	SNRPE
NXNL2	1.14347606878944e-176	0.263631923668532	0.272	0.079	3.83499003950602e-172	2	NXNL2
RPL14	1.10597613111084e-175	0.427646443192222	0.995	0.949	3.70922274851952e-171	2	RPL14
NPAS2	1.23984969011851e-175	0.363591711325817	0.411	0.159	4.15820789071944e-171	2	NPAS2
AFDN	1.63937056312948e-175	0.428806616199989	0.671	0.35	5.49812099462365e-171	2	AFDN
GSTP11	1.30507305767064e-174	0.413688020816711	0.995	0.919	4.37695402081579e-170	2	GSTP1
HSPE1	4.39602666784973e-174	0.481810715445078	0.908	0.641	1.47433942386344e-169	2	HSPE1
RPS6	5.50260114862128e-174	0.490055270014071	1	0.989	1.8454623732246e-169	2	RPS6
PPP1R14B1	5.95990889403092e-174	0.506002786698621	0.851	0.581	1.99883424488009e-169	2	PPP1R14B
ATP5MC2	1.20597567182075e-173	0.454216706279582	0.957	0.81	4.04460120815242e-169	2	ATP5MC2
RPL381	3.43198949472139e-173	0.393256239453114	1	0.974	1.15102063673966e-168	2	RPL38
IL1RAP	3.71129206656939e-172	0.271166255837782	0.319	0.106	1.24469313328604e-167	2	IL1RAP
PKP3	5.75487956931763e-172	0.31645391592355	0.409	0.161	1.93007150995775e-167	2	PKP3
DCDC2	6.95501110094074e-172	0.281898369251514	0.309	0.101	2.3325716230335e-167	2	DCDC2
KLK11	7.48339711352429e-172	0.375557515744953	0.535	0.239	2.50978172393378e-167	2	KLK11
CFB	1.32868033430349e-171	0.362095335887337	0.609	0.301	4.45612810518704e-167	2	CFB
RAB17	3.02409987003234e-171	0.289883520102103	0.315	0.105	1.01422261441144e-166	2	RAB17
FXYD3	4.48488936541519e-171	0.435932328861113	0.737	0.392	1.50414219537295e-166	2	FXYD3
ITPR3	3.21746670322736e-170	0.419970919788658	0.54	0.261	1.07907398292839e-165	2	ITPR3
KLHL14	4.27186776808398e-169	0.289835250576429	0.328	0.113	1.43269901206e-164	2	KLHL14
CAPN2	1.21068067485774e-168	0.504700379213307	0.857	0.604	4.06038084733788e-164	2	CAPN2
PTGES	1.6569220245964e-168	0.281861025266856	0.254	0.073	5.55698508609141e-164	2	PTGES
SLC44A4	2.40531720742085e-168	0.346024912023996	0.545	0.24	8.06695285024803e-164	2	SLC44A4
MYL12B	6.297842011276e-168	0.527438773396353	0.929	0.746	2.11217025374174e-163	2	MYL12B
LRRTM1	1.37347918050936e-167	0.327863958110502	0.319	0.108	4.60637447559229e-163	2	LRRTM1
PDLIM1	4.88445172154893e-167	0.444907650575887	0.73	0.42	1.63814741837308e-162	2	PDLIM1
ADAM28	1.10691260298033e-166	0.337991759072283	0.391	0.155	3.71236348787543e-162	2	ADAM28
SLC39A10	8.25882284026078e-166	0.369584552881698	0.488	0.221	2.76984400416666e-161	2	SLC39A10
DCBLD21	1.4721339665779e-165	0.425117263089307	0.588	0.297	4.93724289710896e-161	2	DCBLD2
SH2D3A	2.80308370155897e-165	0.282297628930974	0.274	0.085	9.40098211828847e-161	2	SH2D3A
LONRF2	7.76151795587246e-165	0.326314849094661	0.398	0.154	2.60305789204051e-160	2	LONRF2
PTPN3	1.76681740098729e-164	0.269907366966963	0.315	0.107	5.92555219943117e-160	2	PTPN3
JUP	2.88061242470053e-164	0.478824146180838	0.813	0.518	9.66099794996063e-160	2	JUP
CMTM7	3.31610462006822e-164	0.438650194458235	0.711	0.395	1.11215516747848e-159	2	CMTM7
SPRY2	1.34928614705525e-163	0.371266742854883	0.446	0.189	4.52523587999389e-159	2	SPRY2
ZNF217	3.05637894770963e-163	0.384803930499841	0.569	0.282	1.02504837148286e-158	2	ZNF217
ATP5MD	3.81663423388193e-162	0.476892062909494	0.925	0.698	1.28002278935932e-157	2	ATP5MD
EZR	3.84304070954438e-162	0.462240913401198	0.88	0.59	1.28887899316699e-157	2	EZR
SF3B6	1.86224626943083e-161	0.491187124461669	0.834	0.55	6.24560153841712e-157	2	SF3B6
RPS27L	5.9199795950477e-161	0.593285598779992	0.825	0.605	1.9854427565871e-156	2	RPS27L
FGFRL1	1.04952399817732e-159	0.420037771722937	0.625	0.32	3.51989358508709e-155	2	FGFRL1
MRPL33	1.11174937480628e-159	0.468686643651144	0.832	0.545	3.72858505322532e-155	2	MRPL33
BEX2	1.87116319600095e-159	0.327281697281743	0.474	0.21	6.275507126748e-155	2	BEX2
PLEKHG4B	3.31944794570103e-159	0.322915139273398	0.36	0.137	1.11327645202921e-154	2	PLEKHG4B
ATP8B1	6.03747317832953e-159	0.284070524500875	0.337	0.122	2.02484775454816e-154	2	ATP8B1
KLK7	7.00228226870875e-159	0.358443298335679	0.551	0.26	2.34842542727954e-154	2	KLK7
RPL10A	8.06615074671711e-158	0.491654901385772	0.996	0.959	2.70522563743398e-153	2	RPL10A
MYOF	5.11033881730149e-157	0.423173231695481	0.62	0.334	1.71390543254657e-152	2	MYOF
LINC01503	4.96216728297487e-156	0.32841721355254	0.405	0.166	1.66421166336411e-151	2	LINC01503
RAB3D	2.32739831646022e-155	0.363798565517319	0.522	0.247	7.8056284737443e-151	2	RAB3D
ALDH3B2	2.4416201737824e-155	0.31148769365267	0.315	0.11	8.18870573883142e-151	2	ALDH3B2
C9orf161	2.82512461356723e-155	0.449765951204769	0.876	0.623	9.47490292898179e-151	2	C9orf16
SPINT1-AS1	9.80158804029581e-155	0.252486351332083	0.331	0.12	3.28725659695441e-150	2	SPINT1-AS1
LAMA5	1.00866148110034e-154	0.509623035111974	0.843	0.527	3.38284887531431e-150	2	LAMA5
PCDH7	1.30953987085636e-154	0.316164736639623	0.388	0.156	4.39193481887804e-150	2	PCDH7
MUC5B	7.61504816395502e-154	0.280455084693898	0.333	0.118	2.55393485322723e-149	2	MUC5B
HCAR1	2.0955610745758e-153	0.251560295738863	0.287	0.094	7.02809273191232e-149	2	HCAR1
BEX4	2.36259006518049e-153	0.409334183501382	0.67	0.379	7.92365456060234e-149	2	BEX4
NPM11	9.49391041996594e-152	0.419182518961769	0.96	0.813	3.18406767664818e-147	2	NPM1
BIK	1.49768182678114e-151	0.258350571230473	0.29	0.098	5.02292531065857e-147	2	BIK
COX6B1	2.18922983531823e-151	0.431710160411838	0.973	0.82	7.34223902169029e-147	2	COX6B1
XPR1	6.71745480154386e-151	0.376160460272984	0.523	0.254	2.25289999134178e-146	2	XPR1
PCBD1	2.27184253020926e-150	0.434913823331513	0.716	0.441	7.61930547781582e-146	2	PCBD1
DNAJB13	8.79121320334914e-150	0.271950543938523	0.325	0.115	2.94839708413924e-145	2	DNAJB13
LMO7	1.48703692885412e-149	0.30435607466223	0.395	0.164	4.98722445199095e-145	2	LMO7
RCN2	2.44552318294832e-149	0.412658182827049	0.718	0.428	8.20179565097209e-145	2	RCN2
SGPL1	6.02528623394852e-149	0.388197392343446	0.622	0.34	2.02076049714165e-144	2	SGPL1
ESRP1	1.09800613788308e-148	0.338394771442404	0.542	0.26	3.68249298523227e-144	2	ESRP1
COX6A1	1.34773660046837e-148	0.433555433794605	0.974	0.819	4.52003901065084e-144	2	COX6A1
DUSP6	8.89122655649193e-148	0.475836953301462	0.593	0.315	2.98193956251626e-143	2	DUSP6
LAD1	8.99389546273467e-148	0.296209445088618	0.372	0.149	3.01637266029195e-143	2	LAD1
LRRC75A	1.32626788972238e-147	0.595530373163638	0.521	0.262	4.44803724855092e-143	2	LRRC75A
SLC38A1	1.42159354254154e-147	0.366212676373702	0.647	0.337	4.76774042297583e-143	2	SLC38A1
S100A161	2.70312480962677e-147	0.426297793801785	0.769	0.482	9.06573998652628e-143	2	S100A16
TRIB2	7.69625877716872e-147	0.352460624346264	0.492	0.237	2.58117126868685e-142	2	TRIB2
CCND1	1.81397556987404e-146	0.440036816769801	0.824	0.521	6.08371126624355e-142	2	CCND1
PODXL	2.12207910292254e-146	0.366760507005942	0.624	0.331	7.11702889538161e-142	2	PODXL
RPL26	2.91151786899115e-146	0.651763180083848	0.997	0.969	9.76464862902253e-142	2	RPL26
MECOM	1.77200711548782e-145	0.328206787505021	0.524	0.25	5.94295746392304e-141	2	MECOM
MYH101	2.04522126900231e-145	0.406783116647539	0.614	0.34	6.85926309197994e-141	2	MYH10
SOX17	3.02844274534972e-145	0.362058529041255	0.648	0.335	1.01567912793539e-140	2	SOX17
GAPDH1	3.4880260477509e-145	0.418818887348688	1	0.979	1.1698141758947e-140	2	GAPDH
RPS181	4.87224756396436e-145	0.37430036164668	1	0.997	1.63405438800237e-140	2	RPS18
TUSC3	1.42997710202214e-144	0.364041000975106	0.569	0.29	4.79585720476185e-140	2	TUSC3
NACA	1.5937097974666e-144	0.357765066962891	0.996	0.939	5.34498391874348e-140	2	NACA
RPS141	1.92490658103473e-144	0.354729992785323	1	0.992	6.45575169147427e-140	2	RPS14
TNNT2	3.37477104654897e-144	0.272878667538782	0.268	0.089	1.13183071359159e-139	2	TNNT2
LRIG1	4.05204015226881e-144	0.513529616327773	0.614	0.341	1.35897322626791e-139	2	LRIG1
TOMM20	5.28054546330007e-144	0.429009605791141	0.867	0.615	1.77098933748158e-139	2	TOMM20
RPS13	2.47626533615428e-143	0.398712847374376	0.999	0.966	8.30489868439421e-139	2	RPS13
WNT10A	2.78800147140774e-143	0.254907569827998	0.281	0.096	9.35039933480728e-139	2	WNT10A
PTTG1IP1	5.34441183291875e-143	0.484949499976131	0.863	0.624	1.79240884052429e-138	2	PTTG1IP
CHL1	1.4936897450084e-142	0.356154740616068	0.429	0.188	5.00953666680916e-138	2	CHL1
PTMA1	4.24107464295716e-142	0.402853011514916	0.998	0.951	1.42237161375497e-137	2	PTMA
CCDC6	9.72905157706985e-142	0.360874095566861	0.636	0.35	3.26292931791769e-137	2	CCDC6
UNC5B-AS1	1.48742145327475e-141	0.258268506123356	0.33	0.125	4.98851406999286e-137	2	UNC5B-AS1
NME1	4.02361249661382e-141	0.383411696850306	0.656	0.376	1.34943915911434e-136	2	NME1
PLCD3	4.32691432188514e-141	0.345207998288542	0.531	0.265	1.45116052527384e-136	2	PLCD3
DMKN	8.28132542340101e-141	0.437305810119613	0.806	0.502	2.77739092050023e-136	2	DMKN
AQP5	9.59485463938214e-141	0.433013231661572	0.465	0.218	3.21792234895598e-136	2	AQP5
ARL4C	1.49659596403124e-140	0.410500638117834	0.639	0.36	5.01928354416798e-136	2	ARL4C
RPSA	2.32541560709264e-140	0.341506565642707	1	0.971	7.79897886306729e-136	2	RPSA
PRDX6	4.42985787239577e-140	0.433503999395727	0.947	0.754	1.48568573324409e-135	2	PRDX6
MMP71	4.71239132475382e-140	0.605714254479624	0.537	0.286	1.58044180249593e-135	2	MMP7
COX7B	1.75011109189596e-139	0.412542951813079	0.92	0.664	5.86952258000068e-135	2	COX7B
LAMB31	4.62668040628634e-139	0.328574069501258	0.489	0.235	1.55169607466031e-134	2	LAMB3
TRAM11	7.07139556821773e-139	0.435625933942163	0.866	0.619	2.37160464566886e-134	2	TRAM1
S100A13	1.45561378708952e-138	0.423203812489264	0.927	0.706	4.88183751914082e-134	2	S100A13
HOOK2	1.96062703521947e-138	0.30282382905009	0.446	0.205	6.57555095071908e-134	2	HOOK2
KCNN4	3.6815372596554e-138	0.261404535692569	0.299	0.109	1.23471396614323e-133	2	KCNN4
YWHAZ	1.38243141625344e-137	0.395707101374454	0.968	0.784	4.63639848383078e-133	2	YWHAZ
S100A14	3.6003290022051e-137	0.281502572879333	0.382	0.159	1.20747834075955e-132	2	S100A14
TRIM29	4.62550480415278e-137	0.295373397658957	0.403	0.175	1.55130180121676e-132	2	TRIM29
SPDEF	6.24220493538322e-137	0.342366279652794	0.287	0.103	2.09351069122883e-132	2	SPDEF
MRPL3	1.18134992933527e-136	0.374271838269525	0.607	0.332	3.96201139300463e-132	2	MRPL3
EMX2	1.46220534294437e-136	0.358906617901759	0.63	0.341	4.90394427916683e-132	2	EMX2
CD2AP	6.56528319034865e-136	0.295104221678428	0.451	0.212	2.20186467637913e-131	2	CD2AP
LAMA3	1.01517215858948e-135	0.279287433681959	0.314	0.118	3.40468438547738e-131	2	LAMA3
EVA1C	5.07673550906212e-135	0.27641365141159	0.387	0.164	1.70263555502925e-130	2	EVA1C
SLIRP	1.87416996205758e-134	0.379553719333776	0.793	0.516	6.28559121874871e-130	2	SLIRP
RAN	5.15615578592169e-134	0.40836205600224	0.889	0.637	1.72927152748242e-129	2	RAN
ZFAS1	1.30867950551435e-133	0.425617099345717	0.914	0.71	4.38904932559402e-129	2	ZFAS1
RGL3	2.05601332753288e-133	0.397998089217656	0.415	0.19	6.89545749787977e-129	2	RGL3
ACP6	3.57926649630527e-132	0.269084318226355	0.322	0.126	1.20041439753086e-127	2	ACP6
TPM4	8.2645361476612e-132	0.409858272719672	0.958	0.789	2.77176013320261e-127	2	TPM4
CLDN3	4.06527030837088e-131	0.522437664336411	0.743	0.452	1.36341035602143e-126	2	CLDN3
EIF3M	4.50664830323442e-131	0.368065588080109	0.806	0.531	1.51143970793876e-126	2	EIF3M
KIAA1217	4.62652517045895e-131	0.34380164070543	0.602	0.326	1.55164401166852e-126	2	KIAA1217
TMA7	7.62678116439452e-131	0.386765482788398	0.97	0.823	2.55786986691463e-126	2	TMA7
MDH1	1.61264522281359e-130	0.406116873855296	0.741	0.476	5.40848954827221e-126	2	MDH1
COX4I1	4.63445637264535e-130	0.349686820171344	0.98	0.866	1.5543039782578e-125	2	COX4I1
TAF1D	7.38724147222976e-130	0.356871733246304	0.642	0.37	2.47753304495642e-125	2	TAF1D
RPL15	2.42397088650732e-129	0.292399770751151	1	0.982	8.12951355916825e-125	2	RPL15
WT1	2.85582103078614e-129	0.382600101259058	0.687	0.395	9.57785257305057e-125	2	WT1
H3F3B	5.33314006533897e-129	0.395128350809517	0.982	0.868	1.78862851511338e-124	2	H3F3B
NSG1	5.49038479976544e-129	0.296818465149137	0.492	0.24	1.84136525414533e-124	2	NSG1
TNFRSF12A	8.11094750037135e-129	0.364566008208038	0.693	0.408	2.72024957267454e-124	2	TNFRSF12A
MISP	9.91979885284462e-129	0.268642429617709	0.346	0.142	3.32690213926703e-124	2	MISP
KRT171	2.69562901409071e-128	0.465796494893132	0.451	0.221	9.04060058745742e-124	2	KRT17
FAM83H	1.21881848790647e-127	0.296724750981822	0.539	0.274	4.08767344474071e-123	2	FAM83H
MLPH	2.06384085864757e-127	0.269289057370847	0.388	0.171	6.92170947173221e-123	2	MLPH
DOCK9	2.68565980956034e-127	0.283244675003951	0.404	0.182	9.00716586930347e-123	2	DOCK9
PLEKHA7	3.01167785357082e-127	0.26260035786464	0.306	0.119	1.01005651853058e-122	2	PLEKHA7
NEAT1	9.56187260103688e-127	0.506295097416151	0.892	0.778	3.20686083293575e-122	2	NEAT1
NDUFA1	1.06514789912289e-126	0.402275549894607	0.92	0.709	3.57229302407836e-122	2	NDUFA1
RPL29	1.56251799731915e-126	0.33498921911732	1	0.987	5.24037285940895e-122	2	RPL29
ARPC31	1.17480744140305e-124	0.424015361684883	0.853	0.61	3.94006919697756e-120	2	ARPC3
RPL32	1.17718557857286e-124	0.313881592537382	1	0.993	3.94804499341767e-120	2	RPL32
ST6GAL1	1.27793883288619e-124	0.347566070320457	0.655	0.378	4.28595125773371e-120	2	ST6GAL1
SNCG	1.46656529411795e-124	0.336631676581441	0.609	0.33	4.91856668341279e-120	2	SNCG
RPS291	1.55973972770278e-124	0.378160098813553	0.999	0.991	5.23105509876957e-120	2	RPS29
CRLF1	2.77524498347187e-124	0.301993410356034	0.273	0.098	9.30761662556796e-120	2	CRLF1
RBM47	4.19597884115805e-124	0.303202504978653	0.548	0.292	1.40724738374759e-119	2	RBM47
GIPC1	1.47131530824205e-123	0.353878481461649	0.703	0.424	4.93449728078217e-119	2	GIPC1
RPL7	2.63650998420769e-123	0.334648094000943	0.998	0.97	8.84232718503575e-119	2	RPL7
SERPINA11	8.95660338637051e-123	0.339911526029498	0.502	0.257	3.00386564372094e-118	2	SERPINA1
RPL8	9.54023839664858e-122	0.323432893468379	1	0.987	3.199605153468e-117	2	RPL8
HSPD1	1.24782790659354e-121	0.366451792389376	0.878	0.62	4.18496523313342e-117	2	HSPD1
C2orf88	1.76233044020416e-121	0.284044982753386	0.388	0.17	5.9105038303567e-117	2	C2orf88
GABPB1-AS1	2.01832029646619e-121	0.251525517368443	0.36	0.156	6.76904261028831e-117	2	GABPB1-AS1
HSP90AB1	2.92627595343123e-121	0.308081616261635	0.992	0.926	9.81414429261767e-117	2	HSP90AB1
NDUFB9	2.95602475700853e-121	0.407346699107324	0.863	0.623	9.91391583005521e-117	2	NDUFB9
DIAPH1	3.47859279757362e-120	0.275764949265362	0.544	0.293	1.16665045245024e-115	2	DIAPH1
SMARCD3	5.57382556460109e-120	0.376571985039028	0.594	0.346	1.86934961785591e-115	2	SMARCD3
SET	6.212104919686e-120	0.373196348581862	0.898	0.687	2.08341574796429e-115	2	SET
PRKCI	1.26197084704174e-118	0.344156258116227	0.572	0.313	4.2323978268086e-114	2	PRKCI
MYEF2	1.30482138512527e-118	0.251531771574673	0.334	0.139	4.37610996143313e-114	2	MYEF2
CRB2	2.83024389499192e-118	0.269455291177827	0.349	0.151	9.49207197502391e-114	2	CRB2
ESR1	5.64471615859381e-118	0.255368747377549	0.531	0.268	1.89312490526919e-113	2	ESR1
FGFR2	2.30440217696737e-117	0.251635428195079	0.356	0.155	7.72850402111315e-113	2	FGFR2
SORL1	1.54450065993376e-116	0.32117218372867	0.56	0.308	5.17994631328585e-112	2	SORL1
ALDH3B1	4.34916765446157e-116	0.289993785657116	0.518	0.271	1.45862384795332e-111	2	ALDH3B1
CCT8	6.0892760681778e-116	0.328710337648614	0.684	0.422	2.04222140774547e-111	2	CCT8
ANXA1	6.99149366450021e-116	0.424739325271266	0.879	0.658	2.34480714520008e-111	2	ANXA1
BTF3	8.68794954482215e-116	0.417901802606879	0.942	0.791	2.91376451834245e-111	2	BTF3
CGN	2.00142380721455e-115	0.25820884705226	0.366	0.163	6.71237516463615e-111	2	CGN
PRKX	2.90188077418335e-115	0.274072411810375	0.444	0.219	9.73232774045613e-111	2	PRKX
COX6C	4.13350998258232e-115	0.366350445167767	0.965	0.816	1.38629657795846e-110	2	COX6C
HEBP2	1.05999307030092e-114	0.334248576752751	0.695	0.43	3.55500475917523e-110	2	HEBP2
HMGN1	2.38588317572953e-114	0.386262946544514	0.859	0.622	8.00177499476171e-110	2	HMGN1
S100A21	4.14655757482505e-114	0.323346306891262	0.463	0.23	1.39067247944482e-109	2	S100A2
ZNF117	1.52521710939899e-113	0.297698679217001	0.5	0.258	5.11527314150233e-109	2	ZNF117
ENC1	3.51739076184962e-113	0.302525697282027	0.597	0.33	1.17966251370913e-108	2	ENC1
CELSR2	6.3213646725645e-113	0.25140989596655	0.375	0.171	2.12005928388468e-108	2	CELSR2
SNRPG	9.48737297508744e-113	0.366307819999051	0.796	0.533	3.18187514838483e-108	2	SNRPG
PHLDA3	1.20013604141487e-112	0.394736137223679	0.809	0.568	4.0250162556972e-108	2	PHLDA3
LINC00665	2.17304593063516e-112	0.268783555728541	0.389	0.181	7.2879614421642e-108	2	LINC00665
IFITM3	2.8476407131765e-112	0.455200024005545	0.995	0.937	9.55041742385136e-108	2	IFITM3
PTPRF	3.90308216425704e-112	0.327127238165242	0.795	0.491	1.30901569624853e-107	2	PTPRF
SLC39A4	6.69990603810701e-112	0.269332822905125	0.443	0.221	2.24701448706033e-107	2	SLC39A4
SEC61G	8.87055895020942e-112	0.383512741107281	0.834	0.594	2.97500806072124e-107	2	SEC61G
RNF144B	1.08948179885026e-111	0.258015464714028	0.407	0.195	3.65390405698399e-107	2	RNF144B
EPOR	1.38375930399e-111	0.289997141279156	0.422	0.204	4.64085195372165e-107	2	EPOR
AC025154.2	1.39167120686464e-110	0.328937283928608	0.319	0.137	4.66738689358262e-106	2	AC025154.2
RPS19	2.89135380515353e-110	0.332892684435657	1	0.994	9.6970223917239e-106	2	RPS19
EEF1B21	1.46510702096773e-109	0.387281652257162	0.97	0.874	4.91367592692158e-105	2	EEF1B2
PPP1CB	2.99047515263509e-109	0.360689872805299	0.905	0.675	1.00294555669076e-104	2	PPP1CB
DHCR24	5.06794262445872e-109	0.303264925064052	0.698	0.424	1.69968659739097e-104	2	DHCR24
CD55	9.05011764102201e-108	0.359269863384852	0.644	0.392	3.03522845444596e-103	2	CD55
MT1F	9.97684871181777e-108	0.295937670425216	0.448	0.227	3.34603552096944e-103	2	MT1F
HMGA1	2.45311402143444e-107	0.27682428877298	0.689	0.411	8.22725380508681e-103	2	HMGA1
GOLGA8B	3.24513379554808e-107	0.335951229488616	0.554	0.318	1.08835297235091e-102	2	GOLGA8B
COX7C	6.92326424186805e-107	0.396722194703982	0.968	0.85	2.32192436143771e-102	2	COX7C
NR2F6	8.16374008912218e-107	0.339815274601823	0.813	0.523	2.7379551510898e-102	2	NR2F6
COX7A2	2.00279921244746e-106	0.353047856749046	0.909	0.699	6.71698799870628e-102	2	COX7A2
DCTPP1	3.5067288705567e-106	0.258992696440177	0.503	0.272	1.17608672860731e-101	2	DCTPP1
GPRC5C	3.61931093138407e-106	0.287963942792445	0.541	0.297	1.21384450016759e-101	2	GPRC5C
SNRPB	4.00850896460211e-106	0.387301765105426	0.786	0.546	1.34437373654826e-101	2	SNRPB
VMP1	4.27670766680023e-106	0.395748679448034	0.851	0.632	1.43432221729146e-101	2	VMP1
HNRNPU	1.16587394627783e-105	0.368079412248239	0.921	0.726	3.91010804102657e-101	2	HNRNPU
SUMO2	1.25218848279217e-105	0.364866722976364	0.889	0.678	4.19958973358837e-101	2	SUMO2
ATP5PO	2.82825833025671e-105	0.342793263309307	0.855	0.633	9.48541278801496e-101	2	ATP5PO
CAPN1	3.17056811196379e-105	0.310723568501095	0.723	0.462	1.06334513339042e-100	2	CAPN1
ARSD	2.39486587928032e-104	0.290768870260774	0.473	0.253	8.03190118593034e-100	2	ARSD
COMMD6	6.46661107888721e-104	0.467642728305638	0.881	0.711	2.16877202363719e-99	2	COMMD6
PHB	8.61541439080832e-104	0.299193123613474	0.763	0.506	2.88943767838929e-99	2	PHB
IFITM1	3.17236405825797e-103	0.481946599662015	0.515	0.316	1.06394745785856e-98	2	IFITM1
CLNS1A	7.95831077426792e-103	0.267707509864811	0.594	0.348	2.66905826747397e-98	2	CLNS1A
RACK1	1.2452576200485e-102	0.277794005226033	0.998	0.968	4.17634500611865e-98	2	RACK1
BICD1	2.57927777958563e-102	0.258521139989772	0.466	0.243	8.65038181717429e-98	2	BICD1
CD47	2.66038037386703e-102	0.368514174516974	0.778	0.526	8.92238369787524e-98	2	CD47
F11R	3.95675747575843e-102	0.307532226945713	0.552	0.317	1.32701732221986e-97	2	F11R
VAMP81	6.54595367204139e-102	0.303855728972097	0.85	0.572	2.19538194252924e-97	2	VAMP8
RHOF	2.48147285085091e-101	0.263911391830451	0.478	0.253	8.32236364718377e-97	2	RHOF
DPY30	2.54951281114101e-101	0.27064373473004	0.602	0.351	8.55055606600473e-97	2	DPY30
NHP2	2.75302365763803e-101	0.323652193579582	0.804	0.556	9.23309074298643e-97	2	NHP2
EBPL	9.91023857266904e-101	0.265333033265688	0.489	0.265	3.32369581250174e-96	2	EBPL
FBXO21	1.13082435915139e-100	0.326812675001775	0.604	0.355	3.79255873572195e-96	2	FBXO21
SLC2A11	1.62776638109275e-100	0.250163318724403	0.593	0.342	5.45920288890888e-96	2	SLC2A1
EIF4A2	3.00348109035402e-100	0.348348456590578	0.949	0.774	1.00730748808293e-95	2	EIF4A2
EIF4A3	1.2090141165188e-99	0.298215004043362	0.619	0.376	4.05479154398075e-95	2	EIF4A3
PGK11	1.53164876123042e-99	0.350209229512144	0.894	0.673	5.13684361541457e-95	2	PGK1
ADIRF	2.62262861430305e-99	0.303789996112273	0.82	0.587	8.79577184664958e-95	2	ADIRF
APEX1	1.10278218481866e-98	0.316434050273259	0.706	0.454	3.69851089144484e-94	2	APEX1
RTL8A	1.51463915630216e-98	0.288526618684723	0.525	0.296	5.07979680240617e-94	2	RTL8A
CFI	4.00747682984164e-98	0.329351634016956	0.504	0.285	1.34402757919229e-93	2	CFI
CDC16	6.89053610134045e-98	0.31679643067811	0.576	0.34	2.31094799766756e-93	2	CDC16
UCP2	9.71602286346416e-98	0.254859873926437	0.638	0.38	3.25855974794861e-93	2	UCP2
ARPC1A	3.76811814337713e-97	0.272475781784743	0.678	0.427	1.26375146292582e-92	2	ARPC1A
ARRDC1	5.46889371149309e-97	0.273005390324873	0.535	0.304	1.83415757296055e-92	2	ARRDC1
HDAC7	1.1001258577665e-96	0.322090853617691	0.655	0.408	3.6896021017773e-92	2	HDAC7
SCRIB	1.25601986764909e-96	0.395290310405303	0.649	0.41	4.2124394321215e-92	2	SCRIB
HID1	2.93858353921961e-96	0.270847708410687	0.382	0.189	9.85542147383473e-92	2	HID1
ATP5PF	3.6422178838552e-96	0.324885374254048	0.851	0.627	1.22152703388736e-91	2	ATP5PF
MRPS21	3.87078822391766e-96	0.317033425095283	0.813	0.585	1.29818495453751e-91	2	MRPS21
MRPS33	6.95614604219139e-96	0.260665607050948	0.521	0.294	2.33295225963015e-91	2	MRPS33
UQCRC2	8.12172574211261e-96	0.295751801873132	0.705	0.457	2.72386437938973e-91	2	UQCRC2
PPP1R16A	1.4633633689566e-95	0.31152187267374	0.64	0.385	4.90782806680664e-91	2	PPP1R16A
ACTN4	1.87155973658016e-95	0.327339510554602	0.9	0.695	6.27683704454253e-91	2	ACTN4
RPL18A	4.2321809350441e-95	0.287505750176312	1	0.988	1.41938884199509e-90	2	RPL18A
NDUFC2	4.52417615091699e-95	0.321567191582899	0.836	0.593	1.51731819749454e-90	2	NDUFC2
GTF2H5	7.17679648194897e-95	0.260592305661457	0.488	0.272	2.40695400411604e-90	2	GTF2H5
CCNG11	1.03038191642019e-94	0.276281134051534	0.636	0.397	3.45569487129003e-90	2	CCNG1
ITPA	1.12845141890754e-94	0.294859511269699	0.602	0.364	3.7846003687321e-90	2	ITPA
RPS10	1.60779669622307e-94	0.313309937562591	0.994	0.958	5.39222855979295e-90	2	RPS10
PEMT	2.35310134743892e-93	0.25202316726777	0.462	0.255	7.89183129904065e-89	2	PEMT
ZNF664	2.64508794976511e-93	0.299719952748514	0.631	0.386	8.87109596592222e-89	2	ZNF664
ABHD11	9.14693066146396e-93	0.259439116436333	0.441	0.233	3.06769760524178e-88	2	ABHD11
GGCT	1.91946803388525e-92	0.250222893860568	0.473	0.26	6.43751189204436e-88	2	GGCT
TES	2.43711938873839e-92	0.25274428180945	0.353	0.175	8.17361100595081e-88	2	TES
SUMO1	3.65707643854936e-92	0.267792013970267	0.644	0.401	1.22651029596069e-87	2	SUMO1
RPL13	7.99854659134391e-92	0.299510328708972	1	0.998	2.68255255580492e-87	2	RPL13
SLC7A2	8.35878844931689e-92	0.292945831909129	0.37	0.181	2.8033704701319e-87	2	SLC7A2
TMEM173	1.38485956208752e-91	0.268736144727783	0.614	0.373	4.64454199932912e-87	2	TMEM173
RBM3	1.48516261808017e-91	0.322977926593338	0.733	0.509	4.98093838851726e-87	2	RBM3
NT5C2	1.81257911128931e-91	0.258123404716887	0.527	0.309	6.0790278234421e-87	2	NT5C2
TMEM205	2.17767001132966e-91	0.274984154707619	0.819	0.561	7.30346968399741e-87	2	TMEM205
FAM3C	2.58158715267338e-91	0.272041217830701	0.588	0.36	8.65812699263599e-87	2	FAM3C
COX5A	4.16246120655448e-91	0.307182489245166	0.748	0.509	1.39600623945424e-86	2	COX5A
PON2	5.00987334498699e-91	0.284863782865884	0.53	0.31	1.68021132244174e-86	2	PON2
CXXC5	1.95120273934519e-90	0.321999804697044	0.641	0.414	6.5439437472159e-86	2	CXXC5
SRSF1	9.61405992777327e-90	0.261464773115147	0.618	0.383	3.2243634185766e-85	2	SRSF1
ILF2	1.08855806052257e-89	0.266325353000671	0.727	0.474	3.65080602338058e-85	2	ILF2
YWHAE	1.44506290558211e-89	0.313346720374304	0.886	0.67	4.84645197274128e-85	2	YWHAE
AGRN	2.73994511374729e-89	0.349704025175356	0.728	0.481	9.18922792248567e-85	2	AGRN
ANXA4	5.58766278873841e-89	0.269738854419922	0.629	0.393	1.87399034608709e-84	2	ANXA4
TMEM230	7.92183454280941e-89	0.296889105373223	0.673	0.434	2.65682486896742e-84	2	TMEM230
C8orf59	8.54882108160026e-89	0.287190949075914	0.696	0.472	2.86710361434709e-84	2	C8orf59
EIF4A1	2.92835798977179e-88	0.303250891826313	0.808	0.581	9.82112702609662e-84	2	EIF4A1
NDUFB11	3.83309961319202e-88	0.283898533184887	0.823	0.596	1.28554494827234e-83	2	NDUFB11
ST6GALNAC1	4.67719477417192e-88	0.288882171004731	0.267	0.115	1.56863758336178e-83	2	ST6GALNAC1
NDUFAF8	7.55612047891658e-88	0.295669907016986	0.658	0.432	2.53417168621904e-83	2	NDUFAF8
RPL361	8.24159681495719e-88	0.323243091769985	1	0.991	2.76406673980034e-83	2	RPL36
NDUFA12	8.44953935981097e-88	0.280305103410294	0.587	0.364	2.8338065104934e-83	2	NDUFA12
RFXANK	9.24226463499152e-88	0.263636062686849	0.668	0.415	3.09967071328346e-83	2	RFXANK
HSPB1	9.28950928364961e-88	0.264614999271646	0.993	0.913	3.11551562355041e-83	2	HSPB1
TSPAN6	1.3223512102808e-87	0.265968260017531	0.555	0.321	4.43490148903973e-83	2	TSPAN6
ATP1A1	1.37971190494975e-87	0.319957128234428	0.873	0.633	4.62727778682047e-83	2	ATP1A1
ADIPOR1	2.06130391953443e-87	0.307907007470468	0.61	0.379	6.91320108533458e-83	2	ADIPOR1
COX5B	2.18710113866077e-87	0.280673629972211	0.977	0.867	7.33509979884048e-83	2	COX5B
CYP4B1	4.39209291647155e-87	0.294443475084329	0.272	0.12	1.47302012232623e-82	2	CYP4B1
PABPC1L	4.43018492817562e-87	0.261424330654441	0.36	0.181	1.48579542121154e-82	2	PABPC1L
HINT1	1.56612636963455e-86	0.394496527726848	0.884	0.724	5.25247461848036e-82	2	HINT1
RPS26	2.42008153058221e-86	0.43874644883278	0.982	0.896	8.1164694372666e-82	2	RPS26
DUT	7.01847307231385e-86	0.262032427403622	0.641	0.41	2.35385549899262e-81	2	DUT
ATP5PD	9.21809651428627e-86	0.280162093946804	0.757	0.525	3.09156520896133e-81	2	ATP5PD
UQCRB	1.46004908187167e-85	0.278163172357805	0.967	0.831	4.89671261078122e-81	2	UQCRB
RPL34	3.23763443192419e-85	0.271383032543816	0.999	0.983	1.08583783577873e-80	2	RPL34
MAT2A	5.51025300571981e-85	0.301064173462178	0.752	0.528	1.84802865305831e-80	2	MAT2A
ATP5MPL	5.62380296632129e-85	0.307547121315392	0.907	0.703	1.88611103884483e-80	2	ATP5MPL
HNRNPF	5.66800267370575e-85	0.281951852481362	0.735	0.497	1.90093473670744e-80	2	HNRNPF
ARF6	9.89180984681842e-85	0.264255201815212	0.639	0.415	3.31751518642596e-80	2	ARF6
DGUOK	1.35143652291052e-84	0.266980973576371	0.563	0.339	4.53244781053732e-80	2	DGUOK
PCBP2	1.58190522591986e-84	0.304271116969177	0.97	0.83	5.30539374669003e-80	2	PCBP2
ERH	2.60423792865763e-84	0.278614759088383	0.72	0.479	8.73409316513196e-80	2	ERH
XRCC5	3.51826814712071e-84	0.285264989821061	0.771	0.548	1.17995677118135e-79	2	XRCC5
IMPDH2	4.21182414410395e-84	0.271895206055242	0.843	0.615	1.41256158144958e-79	2	IMPDH2
RPS3	4.23123384823556e-84	0.263003431861033	0.999	0.981	1.41907120802124e-79	2	RPS3
SMIM26	5.56006243225594e-84	0.264431907140295	0.676	0.454	1.86473373853e-79	2	SMIM26
ATP5F1C	6.27182249895557e-84	0.281193290328407	0.788	0.531	2.10344382969972e-79	2	ATP5F1C
NDUFB4	8.12252310865676e-84	0.294793688288197	0.873	0.65	2.72413180018131e-79	2	NDUFB4
SNRPD1	1.05855499418424e-83	0.255294176272628	0.507	0.299	3.55018173949511e-79	2	SNRPD1
C4orf481	1.28793810869838e-83	0.260689131993003	0.854	0.616	4.31948682895261e-79	2	C4orf48
MRPS26	1.62848620093765e-83	0.309512615713769	0.66	0.43	5.46161702070468e-79	2	MRPS26
SYNGR2	1.82936831904744e-83	0.294228238363577	0.824	0.587	6.13533546842131e-79	2	SYNGR2
CAPNS1	2.05015730275372e-83	0.323713201783929	0.926	0.769	6.87581756197543e-79	2	CAPNS1
PDCD6	8.11428226449805e-83	0.261889857333401	0.689	0.446	2.72136798586735e-78	2	PDCD6
ATP5F1B	2.23315978353623e-82	0.298074180525153	0.948	0.774	7.48957128202381e-78	2	ATP5F1B
OCIAD1	2.299190229232e-82	0.276292388780721	0.681	0.455	7.71102419079828e-78	2	OCIAD1
TRIP6	2.54068623220649e-82	0.262713529020102	0.74	0.503	8.52095348557413e-78	2	TRIP6
INTS3	4.62156199306811e-82	0.265759693421889	0.597	0.369	1.54997946123518e-77	2	INTS3
MDH2	7.9372996956924e-82	0.288258048082717	0.786	0.553	2.66201157194132e-77	2	MDH2
CTNNA1	3.36048963750224e-81	0.289979133342038	0.796	0.583	1.1270410146255e-76	2	CTNNA1
CCT4	3.93293679449629e-81	0.255153211715898	0.803	0.568	1.31902834213817e-76	2	CCT4
SEM1	4.22647861249265e-81	0.277058210013185	0.855	0.626	1.41747639705778e-76	2	SEM1
ACTG1	6.97779835848728e-81	0.300247365200804	1	0.976	2.34021401346946e-76	2	ACTG1
HNRNPA3	2.05489578521875e-80	0.292068241207868	0.901	0.704	6.89170948446664e-76	2	HNRNPA3
BANF1	5.02959712332348e-80	0.271778917743637	0.797	0.565	1.68682628322023e-75	2	BANF1
SEMA3B	5.26427248279605e-80	0.253613434607986	0.533	0.312	1.76553170528014e-75	2	SEMA3B
HNRNPA1	1.72449198144795e-79	0.251611508887035	0.988	0.886	5.78360120738014e-75	2	HNRNPA1
ATP5MC1	5.96451977607764e-79	0.267100299363608	0.678	0.454	2.00038064250092e-74	2	ATP5MC1
TPT1	9.66287984961748e-79	0.389411074788612	1	0.996	3.24073664396471e-74	2	TPT1
NDUFA4L2	1.02773405919845e-78	0.327689436778259	0.253	0.112	3.44681448773975e-74	2	NDUFA4L2
REC8	1.50240495035266e-78	0.255884426982858	0.57	0.343	5.03876572249274e-74	2	REC8
CTTN	2.61839165494981e-78	0.258353217828887	0.759	0.519	8.78156193237066e-74	2	CTTN
HSP90B1	1.1204871394285e-77	0.328646142066472	0.976	0.844	3.75788976821531e-73	2	HSP90B1
RPS281	2.38459009391474e-77	0.256875736414547	1	0.995	7.99743825697124e-73	2	RPS28
SRSF9	4.55901121154394e-77	0.276475054196875	0.768	0.538	1.52900118012761e-72	2	SRSF9
GUK1	5.56067883872439e-77	0.274521568316422	0.949	0.796	1.86494046893138e-72	2	GUK1
ATP5MF	8.32722731190025e-77	0.283263367246082	0.898	0.68	2.7927854958651e-72	2	ATP5MF
SNHG8	2.13297294258467e-76	0.285182240793834	0.826	0.611	7.15356465484045e-72	2	SNHG8
EIF4H	2.78385224829256e-76	0.279058715637593	0.824	0.603	9.33648367032358e-72	2	EIF4H
RPS23	8.32665730034471e-76	0.35584629767262	0.998	0.977	2.79259432538961e-71	2	RPS23
RPS17	1.09203852966838e-75	0.260283090371109	0.983	0.883	3.66247882080182e-71	2	RPS17
APP	1.32447987899997e-75	0.373694011945725	0.843	0.634	4.44204061819011e-71	2	APP
CLTA	2.08700722909315e-75	0.273070973964912	0.878	0.677	6.99940484493262e-71	2	CLTA
TAF10	3.42442641448764e-75	0.254110044213543	0.751	0.526	1.14848413089086e-70	2	TAF10
HSBP1	4.24620979481938e-75	0.277404714930199	0.806	0.586	1.42409384098652e-70	2	HSBP1
ARPC1B1	9.48347613243921e-75	0.259617929440654	0.809	0.581	3.18056822529746e-70	2	ARPC1B
C31	1.86733395138488e-74	0.305061455002829	0.882	0.838	6.26266460615461e-70	2	C3
ATP5MC3	3.48714170922965e-74	0.272432915328116	0.87	0.649	1.16951758644144e-69	2	ATP5MC3
CCT3	4.00778469292566e-74	0.257092906715119	0.755	0.524	1.34413083031341e-69	2	CCT3
ATP5ME	1.14365227169709e-73	0.253665060319294	0.966	0.853	3.83558098881771e-69	2	ATP5ME
ACP1	1.20593956931784e-73	0.25018724171395	0.641	0.415	4.04448012757817e-69	2	ACP1
ITM2C	2.1597218819646e-73	0.344365368603592	0.84	0.624	7.24327524773288e-69	2	ITM2C
AL354836.1	1.10246576376506e-72	0.253052042094691	0.346	0.18	3.69744967851526e-68	2	AL354836.1
EIF3E	1.12082590925088e-72	0.256475326017096	0.894	0.705	3.7590259344456e-68	2	EIF3E
MOB1A	1.54438867912644e-72	0.256716304351816	0.731	0.501	5.17957075205425e-68	2	MOB1A
PDIA3	1.87573118015173e-72	0.259031912495125	0.898	0.673	6.29082723199289e-68	2	PDIA3
RPL10	1.25735666615655e-71	0.259988022836069	1	0.996	4.21692278695582e-67	2	RPL10
SLC25A5	8.0538971236378e-71	0.257888336596785	0.783	0.559	2.70111601732565e-66	2	SLC25A5
PSME1	9.14149054746683e-71	0.265841771632509	0.88	0.692	3.06587309980943e-66	2	PSME1
NDUFA11	3.06036396445021e-70	0.311603423373045	0.887	0.714	1.02638486639731e-65	2	NDUFA11
RPL41	4.02720367382971e-70	0.252196916747878	1	0.999	1.35064356812901e-65	2	RPL41
ARF1	4.99162049769292e-70	0.319830973544627	0.923	0.754	1.67408968251625e-65	2	ARF1
CSKMT	5.59127012336966e-70	0.27507446145202	0.556	0.355	1.87520017397572e-65	2	CSKMT
CALM2	8.19515746721996e-70	0.282433506485589	0.979	0.847	2.74849191135623e-65	2	CALM2
BEX3	1.92846510029007e-69	0.264459824773238	0.86	0.644	6.46768625335285e-65	2	BEX3
WDR83OS	1.93904210835253e-69	0.275622288585513	0.895	0.702	6.5031594229927e-65	2	WDR83OS
UBL5	2.87923447312011e-69	0.288076243821698	0.965	0.85	9.65637657595023e-65	2	UBL5
PNOC	3.71266369649155e-69	0.325566229092406	0.392	0.219	1.24515315052934e-64	2	PNOC
PET100	3.74060606488237e-69	0.286282952385915	0.832	0.616	1.25452446204025e-64	2	PET100
SRP9	1.37957436297856e-68	0.265709881175891	0.824	0.595	4.62681649855751e-64	2	SRP9
SRP14	3.16889527732675e-68	0.271852940246899	0.952	0.792	1.06278409810985e-63	2	SRP14
TRMT112	1.60457584645787e-66	0.264543633809333	0.89	0.699	5.38142647385039e-62	2	TRMT112
TMED2	4.06495978350647e-66	0.278027585629931	0.851	0.637	1.3633062121924e-61	2	TMED2
RAPGEF3	1.06511447854657e-65	0.271782057672089	0.567	0.358	3.5721809381495e-61	2	RAPGEF3
GTF2I	1.22340726100292e-65	0.288567871048975	0.909	0.717	4.10306327195159e-61	2	GTF2I
OST4	3.43294840090941e-65	0.293753816798147	0.957	0.819	1.151342234697e-60	2	OST4
SLC44A2	4.29809124271262e-65	0.25401729111876	0.743	0.514	1.44149384098096e-60	2	SLC44A2
HNRNPC	1.0909527858761e-64	0.256641231110193	0.926	0.757	3.65883745327127e-60	2	HNRNPC
MYL12A	1.34732715861622e-64	0.296996612753395	0.839	0.656	4.51866582456709e-60	2	MYL12A
PABPN1	2.9146512171191e-64	0.283843174976939	0.664	0.451	9.77515725197404e-60	2	PABPN1
SLC25A3	9.25911343340242e-64	0.261133668123403	0.934	0.779	3.1053214632945e-59	2	SLC25A3
CHCHD2	1.14533323865765e-63	0.254840973196193	0.948	0.789	3.84121861581003e-59	2	CHCHD2
RPL17	1.63376823359004e-63	0.252512668398159	0.955	0.812	5.47933190181427e-59	2	RPL17
TSC22D1	2.05288058509039e-63	0.32092192228089	0.801	0.624	6.88495090627617e-59	2	TSC22D1
ANXA21	5.0287465832617e-63	0.351713663086688	0.934	0.817	1.68654102909431e-58	2	ANXA2
MAL	1.0666580614575e-62	0.250738723319387	0.373	0.207	3.57735780651616e-58	2	MAL
RPL28	1.27273990843879e-61	0.284964581556323	1	0.993	4.26851510492201e-57	2	RPL28
ILF3	1.64096285382997e-61	0.292530965971562	0.797	0.587	5.50346121917497e-57	2	ILF3
ROMO1	4.01767211925027e-60	0.256662611903085	0.9	0.71	1.34744687535416e-55	2	ROMO1
HNRNPH1	7.03584880322791e-55	0.256234858584513	0.873	0.686	2.35968297162658e-50	2	HNRNPH1
CRABP2	1.28123236268513e-54	0.262263210364327	0.672	0.45	4.2969970979734e-50	2	CRABP2
PGGHG	1.37238913489057e-54	0.443568066090027	0.41	0.268	4.60271868059598e-50	2	PGGHG
PEBP1	2.40712846213863e-53	0.251298459593445	0.91	0.749	8.07302743632055e-49	2	PEBP1
RPL5	1.76003107454134e-49	0.309156898191947	0.999	0.956	5.90279221779675e-45	2	RPL5
DAPL1	5.24351160558933e-49	0.348426797140178	0.39	0.251	1.75856892228255e-44	2	DAPL1
TCIM	3.25137738838876e-47	0.408082127504905	0.325	0.202	1.09044694851782e-42	2	TCIM
TGM21	1.22919798431599e-46	0.386045269687546	0.652	0.515	4.12248419979898e-42	2	TGM2
RPL36AL	2.07461689174594e-46	0.264537134552843	0.896	0.779	6.95785013153754e-42	2	RPL36AL
RPL23A1	3.76797240332833e-46	0.329737724508449	0.998	0.977	1.26370258462826e-41	2	RPL23A
S100A101	7.09278109450621e-46	0.399150560966528	0.863	0.762	2.37877692347549e-41	2	S100A10
BCAT1	9.75585897699452e-46	0.309069727228834	0.497	0.344	3.27191998370442e-41	2	BCAT1
KRT81	3.7982934670495e-243	0.706603097529894	0.972	0.729	1.27387166297906e-238	3	KRT8
SLPI1	2.27540970377433e-206	0.819552731052596	0.964	0.813	7.63126906451834e-202	3	SLPI
TMPRSS4	6.00016538201878e-206	0.359284684447299	0.39	0.127	2.01233546582146e-201	3	TMPRSS4
SAA1	3.02444497447926e-201	0.76736669687521	0.341	0.109	1.01433835554085e-196	3	SAA1
TNFAIP21	9.4922054904297e-190	0.688272846421886	0.854	0.542	3.18349587738031e-185	3	TNFAIP2
MUC12	3.15953777962301e-188	0.784307891723698	0.829	0.569	1.05964578052996e-183	3	MUC1
KLK102	4.58347004062397e-185	0.530370824360677	0.616	0.294	1.53720418222447e-180	3	KLK10
KRT192	4.77231052414618e-172	0.684083881731627	0.894	0.627	1.60053750358815e-167	3	KRT19
CLDN71	1.65531147260897e-171	0.455361735924261	0.679	0.346	5.55158361683595e-167	3	CLDN7
ASS11	5.62670854444622e-164	0.521544054785197	0.849	0.55	1.88708551163637e-159	3	ASS1
IL321	9.76823972204195e-161	0.410559104633739	0.571	0.274	3.27607223797843e-156	3	IL32
WFDC21	8.68756244299891e-159	0.651412237468105	0.989	0.897	2.91363469213297e-154	3	WFDC2
SPINT21	4.69674879934033e-154	0.483768586252776	0.975	0.768	1.57519561232276e-149	3	SPINT2
CDKN2A	4.15204310499676e-153	0.386848072482679	0.678	0.345	1.39251221655381e-148	3	CDKN2A
RASSF71	5.59131355609495e-151	0.439205638674029	0.636	0.329	1.87521474044312e-146	3	RASSF7
TRIM291	1.79223195131869e-148	0.287719585609372	0.426	0.174	6.01078751833262e-144	3	TRIM29
EPS8L11	4.09430892688011e-148	0.388538951283835	0.589	0.288	1.37314932789705e-143	3	EPS8L1
KLK71	1.12531726183465e-147	0.404504222175235	0.55	0.262	3.77408903274106e-143	3	KLK7
WNT7A1	9.61664071135592e-147	0.37359950065979	0.357	0.134	3.22522896177455e-142	3	WNT7A
CFB1	4.55932744359481e-144	0.733391047712423	0.577	0.307	1.52910723803283e-139	3	CFB
KLK81	1.28314708269482e-143	0.320102293270363	0.485	0.217	4.30341868594189e-139	3	KLK8
S100A162	1.66337164037351e-143	0.462603123183657	0.779	0.483	5.57861580748466e-139	3	S100A16
LAMB32	1.18900310376133e-141	0.382216098513327	0.506	0.235	3.98767860939473e-137	3	LAMB3
EPS8L21	1.95226467154986e-141	0.428362537517197	0.637	0.336	6.54750525544391e-137	3	EPS8L2
PAX81	1.96071883339128e-140	0.543297532874783	0.768	0.466	6.57585882342768e-136	3	PAX8
KRT182	4.08919568886219e-140	0.51821176176857	0.955	0.712	1.3714344501306e-135	3	KRT18
MUC5B1	1.21509967629261e-138	0.353925956722563	0.326	0.121	4.07520129435015e-134	3	MUC5B
SLC4A111	1.4841075757721e-136	0.277930823932826	0.359	0.14	4.97739998762446e-132	3	SLC4A11
PDZK1IP11	1.84409064508315e-136	0.427599407679181	0.386	0.164	6.18471120547987e-132	3	PDZK1IP1
CXCL91	1.67469047822565e-135	0.481578868431508	0.297	0.107	5.61657692587319e-131	3	CXCL9
KRT231	7.66731818887232e-135	0.311725853191031	0.366	0.145	2.571465174184e-130	3	KRT23
SDC4	2.89054494158167e-134	0.497237684294191	0.775	0.48	9.69430962507662e-130	3	SDC4
MUC162	8.24400901272819e-134	0.656343639310285	0.78	0.499	2.76487574268878e-129	3	MUC16
CXCL17	1.73258968610376e-129	0.296088392276453	0.252	0.083	5.81075928925478e-125	3	CXCL17
KLK111	3.37217648443009e-129	0.392135896471725	0.501	0.245	1.13096054934816e-124	3	KLK11
ADGRG12	4.20107555643132e-129	0.324401033666266	0.641	0.338	1.40895672011593e-124	3	ADGRG1
DDR11	5.95660119151078e-129	0.380863165922628	0.826	0.494	1.99772490760889e-124	3	DDR1
PRSS8	6.97985679253117e-129	0.286530012419296	0.516	0.244	2.3409043710791e-124	3	PRSS8
KRT172	1.20947720196439e-127	0.533247014862072	0.467	0.221	4.05634463994816e-123	3	KRT17
EFNA1	1.4718793708533e-126	0.267925379391445	0.455	0.206	4.93638903396778e-122	3	EFNA1
MSLN2	3.54753149625504e-126	0.513855413946642	0.894	0.651	1.18977111321402e-121	3	MSLN
UPK1B	6.21378589135399e-126	0.269154212362739	0.28	0.098	2.0839795122423e-121	3	UPK1B
SPINT11	7.47898527330049e-125	0.379346301903875	0.71	0.41	2.50830208095952e-120	3	SPINT1
ALS2CL1	4.10556015238396e-124	0.321490480103438	0.431	0.194	1.37692276390653e-119	3	ALS2CL
BCAM1	5.85337790441464e-124	0.391701160112897	0.729	0.425	1.96310588158258e-119	3	BCAM
KRT72	4.55100785207359e-123	0.652168003453191	0.859	0.581	1.52631701342844e-118	3	KRT7
ITGB41	7.12085861755224e-123	0.473685634207627	0.644	0.364	2.38819356315467e-118	3	ITGB4
MAL21	1.93968626976098e-122	0.377864098632357	0.717	0.409	6.50531981152438e-118	3	MAL2
S100A22	1.9537428378735e-122	0.343529849615206	0.484	0.23	6.55246272966013e-118	3	S100A2
CLIC51	2.49702577874484e-122	0.318491163529667	0.542	0.267	8.37452505675445e-118	3	CLIC5
CXCL101	4.80017892254115e-122	0.539617114893924	0.305	0.119	1.60988400704185e-117	3	CXCL10
LAMA51	1.56829227665438e-121	0.425287906745543	0.826	0.531	5.25973863744345e-117	3	LAMA5
SLC34A22	1.67125946109303e-121	0.464517156809469	0.657	0.369	5.6050699806138e-117	3	SLC34A2
SPON11	3.21701779681038e-121	0.553892390192267	0.763	0.523	1.07892342869427e-116	3	SPON1
AGRN1	2.87944624345872e-120	0.372965749049955	0.774	0.478	9.65708681131186e-116	3	AGRN
FAM129B	1.19154144014009e-119	0.359605882423536	0.782	0.491	3.99619168194183e-115	3	FAM129B
KLF51	1.90876394315187e-119	0.256506378443197	0.524	0.255	6.40161251254274e-115	3	KLF5
SPOCK22	3.27018064819003e-118	0.432645236860136	0.695	0.407	1.09675318578997e-113	3	SPOCK2
TAP11	6.27695791333835e-117	0.410038617148337	0.577	0.314	2.10516614497542e-112	3	TAP1
PRKCI1	8.66542724761242e-116	0.318507388332425	0.591	0.313	2.90621099030425e-111	3	PRKCI
S100A131	1.07488802548747e-115	0.432283640264213	0.913	0.709	3.60495945987987e-111	3	S100A13
NECTIN2	1.77315579098318e-115	0.296362853389212	0.713	0.416	5.94680989179938e-111	3	NECTIN2
MMP111	2.52358385695288e-115	0.386309684547997	0.424	0.195	8.46359553944856e-111	3	MMP11
SLC44A21	2.79382270114937e-114	0.387745918213307	0.789	0.511	9.36992257511475e-110	3	SLC44A2
LCN22	1.66619053489474e-113	0.968991394087002	0.65	0.436	5.58806981592999e-109	3	LCN2
COL7A1	8.50969910853947e-113	0.273212822029097	0.434	0.204	2.85398288702197e-108	3	COL7A1
IFITM31	2.90455997224906e-112	0.408056811687163	0.996	0.937	9.74131323492891e-108	3	IFITM3
MYRF	2.2520475230076e-111	0.351639338333257	0.377	0.17	7.55291698266289e-107	3	MYRF
GRB71	4.31715419233507e-111	0.260237293582736	0.496	0.244	1.44788717302534e-106	3	GRB7
LYPD21	1.97052317475245e-108	0.47939775277405	0.311	0.128	6.60874062348477e-104	3	LYPD2
FAM20A	3.44049918999615e-108	0.269978428656971	0.537	0.278	1.15387461834091e-103	3	FAM20A
JUP1	2.08152118403259e-107	0.3504116885195	0.806	0.522	6.98100574700849e-103	3	JUP
KLK62	2.75585504727147e-107	0.384138297762343	0.632	0.359	9.24258665753905e-103	3	KLK6
TACSTD21	2.89052475195049e-107	0.542213674399134	0.582	0.331	9.69424191309156e-103	3	TACSTD2
PSME2	5.3335051485018e-107	0.348349362535475	0.841	0.572	1.78875095670453e-102	3	PSME2
ELF31	6.46717844379189e-107	0.408685813835491	0.71	0.431	2.16896230647892e-102	3	ELF3
CLDN31	3.12669049181958e-106	0.382072418457967	0.756	0.453	1.04862945714645e-101	3	CLDN3
CD471	4.80983514969186e-106	0.342889790727701	0.807	0.524	1.61312251250366e-101	3	CD47
SCX2	1.86161084978695e-105	0.273073901361944	0.467	0.228	6.24347046801547e-101	3	SCX
TNFRSF12A1	5.0956420093785e-105	0.337791401614299	0.694	0.41	1.70897641710536e-100	3	TNFRSF12A
CRABP21	8.47850561126491e-105	0.454868696085758	0.715	0.447	2.84352121190602e-100	3	CRABP2
CD551	1.83141000059726e-103	0.362945826976766	0.658	0.392	6.14218286000309e-99	3	CD55
PNOC1	2.98558580993572e-103	0.392014558422308	0.436	0.215	1.00130576893624e-98	3	PNOC
C19orf332	4.78333228735816e-103	0.490758035332204	0.866	0.602	1.60423398253418e-98	3	C19orf33
TMOD1	6.87117937889469e-103	0.252766435330011	0.46	0.228	2.3044561400937e-98	3	TMOD1
HDAC71	7.07454644871782e-103	0.305029262432176	0.687	0.406	2.37266138797098e-98	3	HDAC7
IRF1	1.60609234022816e-101	0.281211303715942	0.509	0.271	5.38651249065721e-97	3	IRF1
LSR1	1.08878624224528e-100	0.339051778885049	0.75	0.458	3.65157129924221e-96	3	LSR
ETV41	2.33259009956988e-100	0.328593089069503	0.465	0.232	7.82304067593745e-96	3	ETV4
PPP1R14B2	4.63397881411238e-99	0.367016170803096	0.845	0.584	1.55414381467701e-94	3	PPP1R14B
ST141	1.05235786934171e-98	0.298113532515382	0.657	0.379	3.52939782219823e-94	3	ST14
PPA12	1.14405449901097e-98	0.306045922831718	0.792	0.517	3.836929978783e-94	3	PPA1
SCNN1A1	2.11910141040933e-98	0.25640649540863	0.663	0.371	7.1070423102308e-94	3	SCNN1A
DEFB12	4.17016124948944e-98	0.263732713185985	0.484	0.245	1.39858867985377e-93	3	DEFB1
S100A91	8.80110728546035e-98	0.711304075273126	0.558	0.318	2.95171536139769e-93	3	S100A9
EZR1	1.25950147645007e-97	0.348088517303737	0.87	0.593	4.22411605171826e-93	3	EZR
DHCR241	4.8542055889579e-97	0.362148072878746	0.7	0.426	1.6280034704247e-92	3	DHCR24
MGAT4B	1.61182748203997e-96	0.265006794410157	0.741	0.455	5.40574700926566e-92	3	MGAT4B
SMIM221	3.26594163193252e-96	0.346436872316008	0.626	0.355	1.09533150451753e-91	3	SMIM22
CXXC51	4.22172385087789e-96	0.291133887620564	0.678	0.411	1.41588174510743e-91	3	CXXC5
TNC	6.80072988680234e-96	0.304330378546787	0.282	0.116	2.28082878943577e-91	3	TNC
CP1	9.14949197681218e-96	0.364539856286549	0.664	0.394	3.06855661918327e-91	3	CP
BCAT11	3.89543888225443e-95	0.346251963791945	0.586	0.335	1.30645229233049e-90	3	BCAT1
ITGA32	2.51253712459186e-94	0.410329778161223	0.683	0.438	8.42654700845619e-90	3	ITGA3
CLDN41	1.70880651349978e-93	0.384289683443711	0.824	0.526	5.73099528497558e-89	3	CLDN4
MAL1	8.59752533488451e-93	0.299329506798704	0.413	0.203	2.88343804681357e-88	3	MAL
LAMC22	3.49567967460011e-91	0.291706649677145	0.432	0.219	1.17238104926739e-86	3	LAMC2
RAPGEF31	3.3003365143457e-90	0.33763595106399	0.604	0.355	1.10686686018126e-85	3	RAPGEF3
DUSP232	4.55761306475828e-90	0.39515620492324	0.675	0.431	1.52853226965863e-85	3	DUSP23
KCNK152	5.74872324778001e-90	0.265202410237528	0.534	0.289	1.92800680284046e-85	3	KCNK15
ICAM11	5.83262932551856e-90	0.268987056661189	0.464	0.24	1.95614722319242e-85	3	ICAM1
S100A15	8.98757700812771e-90	0.252552422085486	0.523	0.278	3.01425357698587e-85	3	S100A1
NNMT	1.30488641351863e-89	0.326418117190747	0.563	0.318	4.37632805365879e-85	3	NNMT
CDH61	8.29988495261077e-89	0.254760100209349	0.495	0.26	2.7836154154066e-84	3	CDH6
CLDN101	3.29808935509638e-87	0.252507318885748	0.346	0.162	1.10611320791222e-82	3	CLDN10
LRIG11	6.36804923782976e-87	0.281420426723812	0.595	0.345	2.13571635338335e-82	3	LRIG1
FOLR11	1.17719620451717e-86	0.316831827149468	0.66	0.382	3.94808063070968e-82	3	FOLR1
GRAMD1A	6.91859236625601e-86	0.274024573520454	0.651	0.393	2.32035750779494e-81	3	GRAMD1A
LAPTM4B1	5.63224264867656e-85	0.298889342694407	0.85	0.575	1.88894153951314e-80	3	LAPTM4B
TNFSF10	5.72192417047258e-85	0.288440033862725	0.533	0.302	1.91901892829309e-80	3	TNFSF10
ARPC1B2	4.7026406697552e-84	0.307120237872363	0.834	0.58	1.5771716278225e-79	3	ARPC1B
TAPBP1	9.67169371977868e-84	0.317741136088703	0.908	0.674	3.24369263973937e-79	3	TAPBP
INF2	2.08738145812055e-83	0.261525762365208	0.66	0.404	7.0006599342447e-79	3	INF2
PSMB8	3.72582834562324e-83	0.265395440530269	0.681	0.423	1.24956831055512e-78	3	PSMB8
SERPINA12	5.66286665313726e-83	0.290344734665229	0.477	0.261	1.89921221812917e-78	3	SERPINA1
PFN11	3.90048557511412e-81	0.302239121129636	0.982	0.882	1.30814485218177e-76	3	PFN1
GIPC11	5.54478497380644e-81	0.263805681342211	0.682	0.429	1.8596099845152e-76	3	GIPC1
LYPD6B2	1.68488312499671e-79	0.253440288042612	0.502	0.276	5.65076102461395e-75	3	LYPD6B
RARRES3	1.70190713630481e-78	0.300848377469356	0.681	0.432	5.70785615373908e-74	3	RARRES3
NR2F61	1.80353036473388e-78	0.267288917648566	0.808	0.526	6.04868013724447e-74	3	NR2F6
COL18A1	2.13365164066351e-78	0.318533275057939	0.931	0.734	7.15584087245727e-74	3	COL18A1
TUBA1C1	1.31671548911812e-77	0.25268451211421	0.726	0.46	4.41600040740435e-73	3	TUBA1C
ROMO11	6.66316133205612e-77	0.301599475187987	0.92	0.709	2.23469104754498e-72	3	ROMO1
CYBA1	1.26999924289797e-76	0.317112807904314	0.925	0.747	4.2593234608312e-72	3	CYBA
MFAP2	1.79369426246976e-76	0.272895508619719	0.593	0.353	6.01569181747107e-72	3	MFAP2
B4GALT1	1.83651473858798e-76	0.319057523576128	0.696	0.456	6.15930313027635e-72	3	B4GALT1
S100A111	4.66493314792929e-76	0.261861216565102	0.985	0.901	1.56452527915252e-71	3	S100A11
PKM3	6.78210786598639e-75	0.384539913309692	0.966	0.836	2.27458333609452e-70	3	PKM
VMP11	1.08497373416224e-74	0.318980635322484	0.866	0.631	3.63878490963333e-70	3	VMP1
EPCAM1	1.66095471682006e-73	0.302225229608577	0.851	0.555	5.57050992927111e-69	3	EPCAM
QSOX1	4.83271049671509e-73	0.255547142137198	0.786	0.536	1.62079444638831e-68	3	QSOX1
SERPINH1	1.45643789385325e-71	0.270444624323974	0.811	0.575	4.88460140840502e-67	3	SERPINH1
CTHRC11	2.78162112489961e-71	0.296091369249049	0.498	0.287	9.32900092868831e-67	3	CTHRC1
PTGS1	2.88179604261974e-71	0.323422682329159	0.52	0.311	9.66496756773807e-67	3	PTGS1
ATP5MF1	3.37401031801487e-71	0.282338596344593	0.9	0.682	1.13157558045583e-66	3	ATP5MF
RBM38	4.05524733449093e-71	0.285176489473373	0.604	0.378	1.36004885104157e-66	3	RBM38
LYPD12	1.00671881951737e-70	0.254970834055053	0.684	0.425	3.37633357689734e-66	3	LYPD1
SFRP21	1.7789805709652e-68	0.406324997788168	0.374	0.2	5.9663450389031e-64	3	SFRP2
PSME11	2.28520334033181e-68	0.253043133851184	0.894	0.692	7.66411496280484e-64	3	PSME1
HSPA5	2.43391083510196e-68	0.296587271917665	0.878	0.657	8.16285015876495e-64	3	HSPA5
GBP1	6.79581065862698e-67	0.251581681999305	0.404	0.227	2.27917897869032e-62	3	GBP1
DAPL11	1.69234833244687e-66	0.267497999481442	0.435	0.246	5.67579783736032e-62	3	DAPL1
WT11	9.12045943605416e-65	0.309095373330277	0.631	0.404	3.05881968566384e-60	3	WT1
SYNGR21	3.60018479870004e-64	0.262093320361328	0.824	0.589	1.20742997778802e-59	3	SYNGR2
ANXA22	3.82478976321451e-64	0.340535676553851	0.963	0.815	1.28275799078688e-59	3	ANXA2
UQCRQ	9.50988230329852e-64	0.271976699293624	0.935	0.765	3.18942432688026e-59	3	UQCRQ
CLDN12	5.73035863129002e-63	0.262413518807079	0.489	0.292	1.92184767776205e-58	3	CLDN1
MMP21	2.4560209919046e-62	0.329336399844831	0.756	0.529	8.23700320264963e-58	3	MMP2
MEST	6.23362379781407e-62	0.336218545557288	0.5	0.29	2.09063274931088e-57	3	MEST
COL5A21	7.82719984438095e-62	0.312519309138608	0.473	0.28	2.62508628380848e-57	3	COL5A2
COL3A11	3.75466050506782e-60	0.715041847033071	0.9	0.727	1.25923804018964e-55	3	COL3A1
MYL12B1	4.07890264391778e-60	0.268974395161769	0.934	0.746	1.36798236871715e-55	3	MYL12B
COL6A31	7.43917036452874e-59	0.394723377083629	0.681	0.473	2.49494895685565e-54	3	COL6A3
S100A62	9.9202687963104e-59	0.583051841126502	0.999	0.982	3.32705974890658e-54	3	S100A6
TGM22	3.10910527947391e-58	0.44619117541985	0.71	0.509	1.04273172862996e-53	3	TGM2
SOD22	4.07670413761386e-58	0.465446898958143	0.649	0.433	1.36724503367294e-53	3	SOD2
FN11	9.58843422460444e-58	0.309689269063081	0.803	0.583	3.21576907024784e-53	3	FN1
PTTG1IP2	1.24798501767394e-57	0.262132193313213	0.837	0.628	4.18549215227486e-53	3	PTTG1IP
MMP72	2.59867571456673e-57	0.687141366873574	0.461	0.297	8.71543861151392e-53	3	MMP7
COL1A11	8.12460298787791e-55	0.577912204015486	0.95	0.857	2.72482935007449e-50	3	COL1A1
PGGHG1	1.8846799499596e-54	0.257803055633204	0.444	0.265	6.32083961617451e-50	3	PGGHG
S100A102	4.99888364382121e-50	0.324726746712603	0.923	0.756	1.67652559646476e-45	3	S100A10
SPARC1	4.25962397173745e-49	0.563198979641316	0.94	0.81	1.42859268764131e-44	3	SPARC
IGFBP2	7.58330447810326e-44	0.387484539257299	0.914	0.763	2.54328865586627e-39	3	IGFBP2
COL5A11	3.38262210959709e-41	0.250921317786755	0.584	0.405	1.13446380311667e-36	3	COL5A1
MT2A1	4.8377762335506e-40	0.28802553650177	0.872	0.662	1.6224933932082e-35	3	MT2A
COL1A21	4.46891892584389e-36	0.401254886101534	0.967	0.881	1.49878602934952e-31	3	COL1A2
HLA-B1	1.66642444214227e-34	0.33380481876886	0.991	0.926	5.58885429405675e-30	3	HLA-B
EIF3D	1.13547528225597e-31	0.260244402126708	0.702	0.519	3.80815700163007e-27	3	EIF3D
MDK	2.15807154169295e-31	0.342707047550206	0.976	0.849	7.23774033652981e-27	3	MDK
IFITM21	5.84518894917815e-31	0.258735661362211	0.911	0.746	1.96035946977537e-26	3	IFITM2
COL6A1	3.66642639302807e-26	0.360401247614762	0.919	0.766	1.22964608369375e-21	3	COL6A1
HLA-C1	3.92300684407389e-19	0.305611887321898	0.97	0.869	1.3156980353655e-14	3	HLA-C
IGHG41	7.70552768533699e-17	0.299449436573545	0.508	0.432	2.58427987510832e-12	3	IGHG4
IGHA11	1.76787140192254e-07	0.374277276156131	0.479	0.407	0.0059290871077678	3	IGHA1
ISG151	1.24906161640245e-06	0.289543965923229	0.58	0.467	0.0418910284909054	3	ISG15
DCN	1.18347007246568e-271	1.09438234643357	0.912	0.718	3.96912192903541e-267	4	DCN
IGFBP4	2.25202787066932e-225	1.12908132351529	0.895	0.758	7.55285107265077e-221	4	IGFBP4
C7	2.02211409113213e-207	1.18588407819077	0.673	0.413	6.78176623883893e-203	4	C7
AEBP1	6.68950683429927e-173	0.764137355585068	0.884	0.711	2.24352680208729e-168	4	AEBP1
IGFBP5	3.36919814561789e-167	0.953779416155184	0.817	0.683	1.12996167407733e-162	4	IGFBP5
RPL101	1.4471552527532e-157	0.476098497868072	0.999	0.996	4.85346928668368e-153	4	RPL10
RPS11	1.6308669623212e-150	0.479985644406861	0.995	0.992	5.46960161823284e-146	4	RPS11
RPL3	6.54833326326991e-139	0.452599262975774	0.986	0.983	2.19618000983546e-134	4	RPL3
TNXB	4.928747716831e-137	1.0850093582684	0.529	0.31	1.65300340927078e-132	4	TNXB
RPL13A	6.7531149338644e-133	0.376837550385022	0.999	0.997	2.26485968651944e-128	4	RPL13A
PEG3	1.11760695911088e-129	0.948992380015472	0.409	0.206	3.74823021946608e-125	4	PEG3
RPL131	2.13974269330757e-125	0.411156784249902	1	0.998	7.17626904481494e-121	4	RPL13
EMILIN1	5.45397957121264e-125	0.877225782016472	0.718	0.568	1.8291556685933e-120	4	EMILIN1
COL6A2	4.05372039748424e-119	0.625860054380444	0.88	0.77	1.35953674690827e-114	4	COL6A2
TCF21	8.7746598797675e-116	0.631093130404351	0.307	0.127	2.94284543047642e-111	4	TCF21
C1R	5.27456125689571e-113	0.668916542858134	0.803	0.673	1.76898235433768e-108	4	C1R
COL1A22	1.84981840057401e-112	0.640688183162162	0.918	0.887	6.2039209518451e-108	4	COL1A2
ECEL1	3.02620653728997e-112	0.869361301317179	0.28	0.113	1.01492914847631e-107	4	ECEL1
ISLR	1.80907196131847e-110	0.866538484889139	0.707	0.577	6.06726554386989e-106	4	ISLR
COL1A12	8.26419587220227e-109	0.555843491440465	0.928	0.86	2.7716460116192e-104	4	COL1A1
RPL18	5.93766694705454e-108	0.515777917928089	0.983	0.979	1.99137474070315e-103	4	RPL18
LGALS11	2.34933189547342e-107	0.524532862435924	0.946	0.889	7.87918931103875e-103	4	LGALS1
RPL362	2.69674321523772e-106	0.46926481840183	0.995	0.992	9.04433739526427e-102	4	RPL36
RARRES2	1.59749496087535e-101	0.645862775398626	0.805	0.689	5.35767859978374e-97	4	RARRES2
CDH11	1.20866662923124e-99	0.7614463663179	0.453	0.276	4.05362614111572e-95	4	CDH11
COL16A1	4.29915070310871e-99	0.924760888933438	0.585	0.437	1.4418491628086e-94	4	COL16A1
NBL1	1.96694400422593e-96	0.713729566444746	0.738	0.626	6.59673680137291e-92	4	NBL1
RPS9	6.38308819496817e-94	0.439934713950618	0.973	0.978	2.14076011882843e-89	4	RPS9
TIMP21	5.77012393773902e-92	0.622657740782729	0.835	0.782	1.93518416623891e-87	4	TIMP2
TAGLN	2.9714055166041e-91	0.510942750866546	0.8	0.691	9.96549982158682e-87	4	TAGLN
PDGFRA	7.04917463061273e-89	0.662023122538686	0.467	0.298	2.3641521876149e-84	4	PDGFRA
HTRA11	1.0417909691888e-88	0.643139706531013	0.73	0.61	3.49395855246539e-84	4	HTRA1
NOP53	5.9540054284671e-88	0.52320229938123	0.823	0.781	1.9968543405993e-83	4	NOP53
RPL281	7.01540298904113e-88	0.32931720431724	0.993	0.994	2.35282585446461e-83	4	RPL28
RPS27	2.4295702395297e-87	0.307366209302642	0.999	0.999	8.1482926693347e-83	4	RPS27
RPS15	8.89458837377052e-87	0.405361719508144	0.985	0.985	2.98306704879516e-82	4	RPS15
EEF2	8.40715030076209e-86	0.36178461292013	0.949	0.947	2.81959006786959e-81	4	EEF2
THBS1	6.16926413490668e-85	0.837119967029979	0.484	0.331	2.069047805565e-80	4	THBS1
RPL21	2.24009252671201e-83	0.328121108745181	0.985	0.986	7.51282231608674e-79	4	RPL21
RPL11	1.16460402382454e-81	0.348665355888362	0.979	0.984	3.90584897510273e-77	4	RPL11
RPL23	1.24783600685661e-80	0.352440266385186	0.968	0.975	4.18499239979569e-76	4	RPL23
C1S	8.24119081993088e-80	0.580046189555259	0.728	0.614	2.76393057718842e-75	4	C1S
RPS3A	2.64197979635403e-79	0.392025522886206	0.966	0.972	8.86067184101214e-75	4	RPS3A
CALD1	4.16968560064482e-75	0.574957285665108	0.686	0.613	1.39842915674426e-70	4	CALD1
RPS8	4.71201959191168e-75	0.495918856091599	0.985	0.985	1.58031713073534e-70	4	RPS8
RPL51	5.04148629294164e-73	0.44351653334327	0.955	0.961	1.69081367292677e-68	4	RPL5
RACK11	2.44096907306086e-71	0.312821965959755	0.97	0.972	8.1865220772315e-67	4	RACK1
SPARCL1	6.35559291831088e-71	0.555147467953278	0.68	0.542	2.1315387529431e-66	4	SPARCL1
KLHDC8A	1.54506110524091e-70	0.663421909749604	0.35	0.2	5.18182593475695e-66	4	KLHDC8A
CFH	2.51480185723943e-70	0.675010319176465	0.483	0.351	8.43414246880959e-66	4	CFH
MALAT11	9.36691179272654e-69	0.386857248320715	0.954	0.961	3.14147487704463e-64	4	MALAT1
SFRP4	4.0361447932049e-68	0.692658194866864	0.502	0.347	1.35364224074506e-63	4	SFRP4
RPS5	6.85349375812603e-67	0.357126798018905	0.955	0.957	2.29852473660031e-62	4	RPS5
ENG	1.03093341404441e-63	0.735389380861758	0.628	0.551	3.45754448402213e-59	4	ENG
PRELP	1.75246578983284e-63	0.536606808964678	0.415	0.269	5.87741976594139e-59	4	PRELP
RPL23A2	1.21324119314959e-62	0.303402394352323	0.975	0.98	4.0689683135851e-58	4	RPL23A
CCDC80	2.45844124388306e-60	0.61279383250441	0.559	0.423	8.24512024373502e-56	4	CCDC80
COL6A11	1.01883924872355e-59	0.467878554773199	0.838	0.776	3.41698307236905e-55	4	COL6A1
AKAP12	1.29552762510211e-58	0.588127275780695	0.392	0.259	4.34494054906746e-54	4	AKAP12
GNG11	7.0854289832025e-58	0.57837381997636	0.438	0.304	2.37631117238646e-53	4	GNG11
RPL18A1	1.27391005114943e-57	0.312242502265951	0.993	0.989	4.27243952954495e-53	4	RPL18A
NR2F2	3.16847167416794e-57	0.585280432350949	0.518	0.411	1.06264203008244e-52	4	NR2F2
RPL9	4.07425561655331e-57	0.296202872995219	0.988	0.986	1.36642384867965e-52	4	RPL9
RBP1	1.35476808447976e-56	0.64235953912273	0.738	0.756	4.54362120172822e-52	4	RBP1
SMOC2	7.58179408073777e-56	0.531103609973497	0.406	0.272	2.54278209879783e-51	4	SMOC2
RPS231	6.44294807285563e-55	0.292419645978003	0.979	0.979	2.16083592467432e-50	4	RPS23
RPL19	7.57075816611065e-55	0.253889890678786	0.984	0.985	2.53908087375019e-50	4	RPL19
RPS31	1.03530614259936e-52	0.29910282089488	0.982	0.983	3.47220974104974e-48	4	RPS3
MXRA8	2.20337873386409e-52	0.555137553032266	0.64	0.561	7.38969159763337e-48	4	MXRA8
COL14A1	2.66030239579602e-52	0.567508830691449	0.405	0.28	8.92212217502071e-48	4	COL14A1
VIM1	3.44323556239848e-52	0.272648897854725	0.986	0.978	1.1547923429172e-47	4	VIM
FILIP1L	4.12229308561226e-51	0.513011289201106	0.288	0.169	1.38253465505264e-46	4	FILIP1L
SPARC2	1.10045863712369e-50	0.369523531857415	0.863	0.819	3.69071817718544e-46	4	SPARC
FAU	6.91640660109236e-50	0.292044695934108	0.975	0.975	2.31962444587436e-45	4	FAU
RPS25	1.40943895918326e-47	0.294655308161801	0.976	0.978	4.72697638130881e-43	4	RPS25
CLDN111	1.45611791720073e-47	0.474092476774868	0.271	0.157	4.88352827070781e-43	4	CLDN11
RPL341	3.27477078406468e-47	0.316294784318962	0.979	0.985	1.09829262555961e-42	4	RPL34
MYL9	5.80456024097759e-47	0.27941676056507	0.868	0.839	1.94673341361906e-42	4	MYL9
CIRBP	2.01581147342922e-46	0.441115435967239	0.779	0.784	6.76062851958691e-42	4	CIRBP
OLFML3	6.0754007372112e-46	0.530618947813721	0.448	0.341	2.03756789924589e-41	4	OLFML3
EGR1	1.50631297488463e-45	0.489854581713871	0.67	0.609	5.05187245516809e-41	4	EGR1
TIMP1	7.00555020543635e-45	0.649563534391835	0.923	0.923	2.34952142789924e-40	4	TIMP1
SYNPO2	3.2691275999885e-44	0.484093099866424	0.34	0.218	1.09640001448414e-39	4	SYNPO2
TPM2	1.38097961087206e-43	0.476064179406047	0.673	0.62	4.63152941894272e-39	4	TPM2
MRC2	1.27136212201192e-42	0.527035048506515	0.573	0.511	4.26389428480357e-38	4	MRC2
SERPINE2	1.66264249635787e-42	0.561607143647012	0.352	0.244	5.57617040428504e-38	4	SERPINE2
COL3A12	3.90054426718004e-41	0.445022146280505	0.809	0.738	1.30816453632684e-36	4	COL3A1
ZBTB20	6.15101024855583e-41	0.511070951816709	0.39	0.283	2.06292581716066e-36	4	ZBTB20
NAP1L1	6.18665636980213e-41	0.552223013063728	0.744	0.809	2.07488081330424e-36	4	NAP1L1
LRP11	8.33693382204797e-41	0.454179152937237	0.703	0.682	2.79604086523845e-36	4	LRP1
SLC40A1	2.98057410711656e-40	0.455317381385783	0.612	0.564	9.99624944044751e-36	4	SLC40A1
GAS6	4.8779955688729e-39	0.370129603490966	0.785	0.732	1.63598215388859e-34	4	GAS6
FLRT2	4.21707149420335e-37	0.400504534981565	0.258	0.159	1.41432143772592e-32	4	FLRT2
ANTXR1	7.58795019143272e-37	0.494224561630969	0.522	0.463	2.54484673520271e-32	4	ANTXR1
CAVIN1	6.42621754402839e-36	0.412679660066044	0.612	0.562	2.15522483991624e-31	4	CAVIN1
CSRP1	7.65269547777213e-35	0.367136872019041	0.74	0.747	2.56656100933522e-30	4	CSRP1
PTGIS	8.91276994835155e-35	0.462110174712024	0.379	0.271	2.98916478527814e-30	4	PTGIS
IGFBP21	3.73407924829147e-33	0.268825661256466	0.804	0.776	1.25233549829199e-28	4	IGFBP2
SERPING1	2.92463332108359e-32	0.404474336273941	0.808	0.823	9.80863523225015e-28	4	SERPING1
C32	5.58800400598473e-32	0.455276772709344	0.909	0.836	1.87410478352716e-27	4	C3
IGFBP6	1.24403151602343e-31	0.426704825672808	0.518	0.437	4.17223289843937e-27	4	IGFBP6
ST13	2.06286652090336e-31	0.507584465944947	0.611	0.641	6.91844173780567e-27	4	ST13
MMP22	5.71377312961244e-31	0.48263562329879	0.599	0.548	1.91628523220942e-26	4	MMP2
BST2	8.1442815091014e-31	0.379508146338349	0.748	0.724	2.73142913252243e-26	4	BST2
SEMA3C	1.88135447711508e-30	0.552715035264382	0.407	0.338	6.30968664534857e-26	4	SEMA3C
CCNI	5.72533388567294e-30	0.374374618447358	0.68	0.709	1.92016247857699e-25	4	CCNI
PCOLCE1	5.8532189745338e-30	0.4195321754822	0.543	0.463	1.96305257967914e-25	4	PCOLCE
C12orf57	9.64241312528168e-30	0.38316313242633	0.713	0.736	3.23387251395697e-25	4	C12orf57
CYR61	1.30689680114387e-27	0.522923144232291	0.533	0.477	4.38307049167631e-23	4	CYR61
BGN	5.92467634132012e-27	0.478291667588134	0.667	0.637	1.98701795135194e-22	4	BGN
CD22	6.52772875501422e-26	0.434480701071707	0.25	0.174	2.18926966985667e-21	4	CD22
FHL2	7.17527293412853e-26	0.502890682411249	0.405	0.343	2.40644303664803e-21	4	FHL2
LAMB2	7.86791988804546e-26	0.435460646695761	0.633	0.642	2.63874297205269e-21	4	LAMB2
EFEMP2	1.52575496761099e-25	0.438838863654511	0.487	0.449	5.11707701037375e-21	4	EFEMP2
COL6A32	1.59111542049801e-25	0.344519183184473	0.566	0.487	5.33628289726622e-21	4	COL6A3
LUM1	2.64482087194722e-25	0.404861535158487	0.564	0.495	8.87020024033658e-21	4	LUM
GYPC	3.28200808352569e-25	0.412417100246637	0.43	0.368	1.10071987105284e-20	4	GYPC
TCEAL4	4.91310945428073e-25	0.474237947355319	0.544	0.54	1.64775864877667e-20	4	TCEAL4
VLDLR	1.04874296859415e-23	0.398370765310712	0.27	0.196	3.51727416807107e-19	4	VLDLR
NR4A1	1.58507801299874e-23	0.377722687324869	0.521	0.434	5.31603463999519e-19	4	NR4A1
TCF4	3.01788279711852e-23	0.426418880094827	0.42	0.363	1.01213753249761e-18	4	TCF4
SERPINF11	1.13694849287646e-22	0.30561050950074	0.604	0.535	3.81309785540909e-18	4	SERPINF1
LTBP4	1.75641465083194e-22	0.460017529318253	0.559	0.531	5.89066345596016e-18	4	LTBP4
RHOBTB3	2.23397995776757e-22	0.363034240580475	0.262	0.19	7.49232198236087e-18	4	RHOBTB3
MMP23B	7.91675634822945e-22	0.426504300963964	0.291	0.221	2.65512174406919e-17	4	MMP23B
DPYSL3	4.05161322968582e-21	0.384326775277929	0.504	0.474	1.35883004497203e-16	4	DPYSL3
LMOD1	2.11207614265844e-20	0.272616636776379	0.271	0.189	7.08348096724789e-16	4	LMOD1
EIF4B	4.67696031704162e-19	0.277355040556011	0.721	0.773	1.56855895112942e-14	4	EIF4B
FAM198B1	1.06446170461868e-18	0.368124747689663	0.345	0.283	3.56999166495013e-14	4	FAM198B
COL12A1	1.79380563921661e-18	0.338606271493826	0.432	0.376	6.01606535280468e-14	4	COL12A1
IGFBP3	3.39742980700512e-18	0.351891777502442	0.55	0.514	1.13943000867338e-13	4	IGFBP3
FOSB	2.6370190014536e-17	0.291795512164232	0.413	0.324	8.84403432707507e-13	4	FOSB
CTNNAL1	3.153084168701e-17	0.379072625918099	0.261	0.203	1.05748136849894e-12	4	CTNNAL1
CTGF	1.03633177613187e-16	0.369420124099876	0.577	0.564	3.47564951079107e-12	4	CTGF
RPS242	1.28597699866459e-16	0.297645057025403	0.982	0.983	4.3129096581213e-12	4	RPS24
MEG3	3.15626199100537e-16	0.303688604922218	0.546	0.512	1.05854714654338e-11	4	MEG3
HTRA3	3.34975886541242e-16	0.397312696639995	0.303	0.248	1.12344212828202e-11	4	HTRA3
LRP3	3.46007368970144e-16	0.487106610286103	0.371	0.342	1.16043951405207e-11	4	LRP3
ID3	6.11438752830142e-16	0.293918926553088	0.427	0.372	2.05064328924173e-11	4	ID3
PPP1R14A	1.8121038187378e-15	0.277721047474806	0.303	0.241	6.07743378728284e-11	4	PPP1R14A
CXCL121	2.18926300135403e-15	0.298926654150618	0.365	0.303	7.34235025394116e-11	4	CXCL12
DDR2	2.82410046821253e-15	0.346308373363427	0.291	0.237	9.47146815029118e-11	4	DDR2
CTSF	5.8373184595874e-15	0.402821712659158	0.443	0.426	1.95771986497642e-10	4	CTSF
C1QTNF1	1.94925039528924e-14	0.322655968927288	0.253	0.196	6.53739597572104e-10	4	C1QTNF1
EIF3L	5.3517746471765e-14	0.272997045557982	0.659	0.707	1.79487818117006e-09	4	EIF3L
ELK1	5.4002149195399e-14	0.373893472152735	0.339	0.295	1.81112407971529e-09	4	ELK1
FOS	5.77112063832542e-14	0.275235864616132	0.697	0.69	1.93551843968158e-09	4	FOS
COL8A1	6.58027467432606e-14	0.394516998125108	0.286	0.236	2.20689252027547e-09	4	COL8A1
ACTA2	7.26980903358587e-14	0.308797409356391	0.602	0.589	2.43814855368403e-09	4	ACTA2
LMNA	1.36587576093499e-13	0.274384588712665	0.685	0.719	4.58087412702376e-09	4	LMNA
VAT11	1.61780306206333e-13	0.296322059013705	0.508	0.497	5.42578790954799e-09	4	VAT1
EHD2	5.30426142459443e-13	0.355325211763683	0.367	0.33	1.77894319658048e-08	4	EHD2
KLF2	7.51562545600106e-13	0.32985808099495	0.366	0.315	2.52059046543364e-08	4	KLF2
GAS1	1.24610367529528e-12	0.325748208247552	0.335	0.286	4.17918250620532e-08	4	GAS1
SOX4	1.29471440211345e-12	0.373867266298773	0.47	0.477	4.3422131618081e-08	4	SOX4
ABLIM1	2.3946246694262e-12	0.337932595568561	0.484	0.485	8.03109221632159e-08	4	ABLIM1
SCD5	2.56971429473013e-12	0.371673301515396	0.276	0.235	8.61830780166591e-08	4	SCD5
TGFB1I1	5.28226266139208e-12	0.345124780551752	0.322	0.28	1.77156525137767e-07	4	TGFB1I1
LTBP3	5.37207323166241e-12	0.315586818418909	0.66	0.716	1.80168592043494e-07	4	LTBP3
SPON2	1.02895961313522e-11	0.386350417737447	0.384	0.356	3.45092475053289e-07	4	SPON2
NFIB	1.04532265074689e-11	0.316813100900973	0.398	0.372	3.50580310607493e-07	4	NFIB
CARMN	3.7825793442922e-11	0.254424772908952	0.268	0.215	1.26860146048872e-06	4	CARMN
FBN1	1.17467207526029e-10	0.294933516198564	0.319	0.278	3.93961520600795e-06	4	FBN1
CNN2	1.6129081111697e-10	0.297728152658369	0.465	0.463	5.40937122324096e-06	4	CNN2
TSPYL2	1.73866759436827e-10	0.279170519005317	0.27	0.229	5.83114337799229e-06	4	TSPYL2
FOXP1	4.2141788711257e-10	0.312781347457829	0.317	0.285	1.41335130979814e-05	4	FOXP1
SYNPO	7.88769128921216e-10	0.356322045071082	0.32	0.29	2.64537390457597e-05	4	SYNPO
NFIC	8.66259568867897e-10	0.28677056798588	0.395	0.376	2.90526134206915e-05	4	NFIC
P3H3	2.11343989369881e-09	0.304334761348208	0.271	0.237	7.08805471548705e-05	4	P3H3
DUSP1	3.07132861029237e-09	0.291077856061316	0.575	0.565	0.000103006218931985	4	DUSP1
KANK2	4.88646756387432e-09	0.263681230926799	0.375	0.354	0.000163882349157217	4	KANK2
LTBP2	9.72371454911849e-09	0.353236593154672	0.409	0.404	0.000326113938548336	4	LTBP2
NENF	1.79768131401611e-08	0.269764925048316	0.572	0.62	0.000602906359094723	4	NENF
EID1	1.99984724052434e-08	0.285075251871023	0.522	0.553	0.000670708767527053	4	EID1
CITED2	2.57867134316192e-08	0.354929396337206	0.347	0.336	0.000864834795069644	4	CITED2
SULF2	6.13998000879914e-08	0.314429638666788	0.408	0.403	0.00205922649535106	4	SULF2
SGCE	6.19461638630346e-08	0.279087499761048	0.282	0.253	0.00207755044363845	4	SGCE
ANXA6	8.14272408009098e-08	0.264605728099831	0.458	0.462	0.00273090680198091	4	ANXA6
NSA2	9.40297272384519e-08	0.410400097319018	0.424	0.444	0.0031535689921232	4	NSA2
ZCCHC24	1.85162100732202e-07	0.263492235613813	0.257	0.227	0.00620996653435658	4	ZCCHC24
IGHG11	4.12867067674365e-07	0.503654128395843	0.496	0.473	0.0138467357156628	4	IGHG1
WWTR1	6.54970118375594e-07	0.284120536685011	0.357	0.351	0.0219663878300807	4	WWTR1
SSPN	7.70549092542988e-07	0.279068329197196	0.3	0.282	0.0258426754657067	4	SSPN
SMARCA2	1.69310823354034e-06	0.323922930104461	0.38	0.385	0.0567834639364759	4	SMARCA2
TMEM98	1.90074276271736e-06	0.284884733879878	0.348	0.342	0.0637471107760148	4	TMEM98
SNRNP70	2.28104294632194e-06	0.296645965172028	0.544	0.6	0.0765016183337453	4	SNRNP70
DST	3.30720000867806e-06	0.263624230500129	0.34	0.329	0.110916873891045	4	DST
PALLD	3.68225559756775e-06	0.285781896192934	0.338	0.328	0.123495488231227	4	PALLD
CYBRD1	4.22065447608262e-06	0.286945531073507	0.458	0.489	0.141552309818859	4	CYBRD1
IGHGP1	4.35271729151892e-06	0.406168228532477	0.256	0.222	0.145981432522962	4	IGHGP
NR2F1	7.60225086380352e-06	0.26536345851867	0.331	0.312	0.254964289470242	4	NR2F1
CPXM1	8.33857014453616e-06	0.283232994258221	0.359	0.351	0.279658965507454	4	CPXM1
C11orf96	2.12612208676074e-05	0.368032004009117	0.39	0.375	0.713058825457817	4	C11orf96
PRKACA	2.38287814758908e-05	0.27094792332321	0.394	0.41	0.799169673138426	4	PRKACA
IGLC21	2.81173092689417e-05	0.258668458038271	0.488	0.455	0.942998318261767	4	IGLC2
CPQ	3.22366652254108e-05	0.252708568264992	0.256	0.239	1	4	CPQ
PRRX1	5.01068289572903e-05	0.251277463587036	0.274	0.254	1	4	PRRX1
MYLK	5.09635499967714e-05	0.313261894541194	0.351	0.34	1	4	MYLK
IL6ST	6.25860003720603e-05	0.266229269033083	0.432	0.456	1	4	IL6ST
MVP	6.28264557996841e-05	0.273844971660453	0.506	0.561	1	4	MVP
NDRG2	6.28346689732127e-05	0.273120186819115	0.325	0.316	1	4	NDRG2
ECHDC2	8.41473075642759e-05	0.276458408204762	0.336	0.337	1	4	ECHDC2
OAF	8.8182810105142e-05	0.256829055106841	0.324	0.32	1	4	OAF
COL5A22	8.90804765058813e-05	0.291013407188034	0.318	0.299	1	4	COL5A2
WFS1	9.02641039384229e-05	0.257808885851345	0.28	0.269	1	4	WFS1
CLEC11A	0.000113291205572462	0.306125615121771	0.401	0.424	1	4	CLEC11A
RBFOX2	0.00016299097157923	0.256813485108841	0.29	0.287	1	4	RBFOX2
LAMA4	0.000208412322904608	0.264614548150643	0.262	0.247	1	4	LAMA4
RCN3	0.000249928549980982	0.264841871580769	0.263	0.25	1	4	RCN3
SEC31A	0.000438688813687061	0.261423156215708	0.403	0.433	1	4	SEC31A
IGLC31	0.00067009192966671	0.348160297642769	0.368	0.343	1	4	IGLC3
IGHG31	0.0011270385274571	0.634081149458217	0.53	0.551	1	4	IGHG3
IGKC1	0.00161062266013738	0.55161366344188	0.613	0.637	1	4	IGKC
CHPF	0.00272003410135731	0.26591897434375	0.465	0.517	1	4	CHPF
BNIP3L	0.00844571611948096	0.252355274607972	0.379	0.408	1	4	BNIP3L
ST5	0.00980373396699336	0.257113414869022	0.41	0.453	1	4	ST5
IGLC32	0	2.45784484191172	0.753	0.305	0	5	IGLC3
IGLC22	0	2.17709733937877	0.831	0.422	0	5	IGLC2
IGHG12	0	2.12085486183357	0.845	0.439	0	5	IGHG1
IGHG32	0	2.11212993412009	0.843	0.52	0	5	IGHG3
IGHM1	0	2.10347322230286	0.712	0.301	0	5	IGHM
IGKC2	0	2.0796177006647	0.872	0.612	0	5	IGKC
COL1A13	0	2.07705442110913	0.985	0.855	0	5	COL1A1
COL3A13	0	2.03871585491467	0.967	0.723	0	5	COL3A1
COL1A23	0	1.87783466992287	0.985	0.881	0	5	COL1A2
SPARC3	0	1.79925699236672	0.98	0.808	0	5	SPARC
IGHGP2	0	1.62806386175407	0.64	0.184	0	5	IGHGP
HTRA12	0	1.61414015795266	0.93	0.591	0	5	HTRA1
JCHAIN1	0	1.55858850793833	0.664	0.25	0	5	JCHAIN
AEBP11	0	1.49122254402622	0.974	0.703	0	5	AEBP1
LUM2	0	1.47502666823908	0.864	0.466	0	5	LUM
MMP23	0	1.41146384909662	0.884	0.52	0	5	MMP2
EMILIN11	0	1.37424374742757	0.92	0.549	0	5	EMILIN1
ISLR1	0	1.31472245057237	0.91	0.557	0	5	ISLR
COL16A11	0	1.29614942181067	0.83	0.414	0	5	COL16A1
COL6A21	0	1.29170634077712	0.979	0.761	0	5	COL6A2
C1S1	0	1.2502637273656	0.949	0.593	0	5	C1S
C1R1	0	1.19254728662373	0.959	0.659	0	5	C1R
COL6A33	0	1.18989388801682	0.851	0.46	0	5	COL6A3
IGHG21	0	1.18528226419545	0.538	0.156	0	5	IGHG2
BGN1	0	1.13656225176006	0.924	0.612	0	5	BGN
THBS21	0	1.13108995344564	0.686	0.28	0	5	THBS2
DCN1	0	1.12698339929734	0.986	0.712	0	5	DCN
PCOLCE2	0	1.11965047281336	0.832	0.435	0	5	PCOLCE
MZB11	0	1.01642965254624	0.569	0.156	0	5	MZB1
SERPINF12	0	1.01254655182216	0.886	0.507	0	5	SERPINF1
CDH111	0	1.00628342318128	0.7	0.253	0	5	CDH11
SPON21	0	0.93689368067479	0.726	0.322	0	5	SPON2
CNTN1	0	0.653756029299549	0.464	0.123	0	5	CNTN1
COL14A11	4.07434586465824e-303	0.9037974923836	0.645	0.257	1.36645411608908e-298	5	COL14A1
IGFBP41	2.54751842795047e-297	1.31697523082868	0.978	0.75	8.5438673036603e-293	5	IGFBP4
NBL11	1.63851931160652e-292	0.980000861751473	0.923	0.609	5.49526606726595e-288	5	NBL1
TIMP22	6.80464786206277e-292	0.813436519091627	0.968	0.769	2.28214279997861e-287	5	TIMP2
FNDC1	6.86146378086279e-291	0.587364256814921	0.391	0.098	2.30119772282576e-286	5	FNDC1
FBN11	2.72655239556719e-282	0.727594120996039	0.628	0.248	9.14431142425323e-278	5	FBN1
IGHA12	8.9485629096603e-280	1.8417621609956	0.801	0.376	3.00116902864187e-275	5	IGHA1
CFH1	7.944098775305e-279	0.899740464234914	0.704	0.33	2.66429184726179e-274	5	CFH
COL5A23	5.86870089001057e-275	1.16032736841361	0.633	0.268	1.96824490449175e-270	5	COL5A2
CCDC801	1.98474058108679e-271	1.0007623281911	0.784	0.402	6.65642296084889e-267	5	CCDC80
MRC21	6.33398540896121e-267	0.899058654379847	0.824	0.487	2.12429202645741e-262	5	MRC2
COL6A12	8.24415582850412e-266	1.21038707580281	0.964	0.764	2.76492498176371e-261	5	COL6A1
COL8A11	6.81209614971881e-264	0.790005275006352	0.557	0.21	2.28464080669269e-259	5	COL8A1
MXRA81	6.12698543535575e-256	0.89757578370505	0.867	0.539	2.05486837530961e-251	5	MXRA8
IGFBP7	1.32551345598872e-250	0.981897360981547	0.988	0.888	4.44550702869498e-246	5	IGFBP7
ITGA11	3.19039977013015e-248	0.531976426243246	0.354	0.091	1.06999627490625e-243	5	ITGA11
COL5A12	1.75405229034544e-247	1.1875433308357	0.748	0.392	5.88274057136054e-243	5	COL5A1
FAM30A	1.64068441635168e-245	0.528118087969835	0.31	0.072	5.50252739556025e-241	5	FAM30A
CD79A	2.19157909801203e-244	0.463591925172903	0.305	0.069	7.35011797891274e-240	5	CD79A
GGT5	6.42014812699538e-243	0.59779390481908	0.493	0.17	2.15318927883171e-238	5	GGT5
LRP12	1.99959448597704e-237	0.779573361455825	0.92	0.66	6.70623998706979e-233	5	LRP1
DERL3	5.61854270151154e-236	0.587732635649831	0.357	0.098	1.88434685123294e-231	5	DERL3
IRF4	6.76846896491803e-233	0.403177538451541	0.266	0.055	2.27000912145421e-228	5	IRF4
SFRP41	1.00237562622782e-232	1.0587055042148	0.674	0.331	3.36176737524287e-228	5	SFRP4
COL10A1	8.7218293699293e-228	0.562575843361527	0.303	0.073	2.92512713408689e-223	5	COL10A1
WISP1	2.88088183996535e-226	0.486526053833452	0.348	0.095	9.66190151487581e-222	5	WISP1
IGFBP31	1.16827174083655e-225	0.890139116453338	0.826	0.487	3.91814976441764e-221	5	IGFBP3
RCN31	2.35814243972127e-224	0.592312719613884	0.554	0.221	7.9087381143372e-220	5	RCN3
C1QA1	7.73311608228222e-224	0.679115119391048	0.887	0.512	2.59353247167581e-219	5	C1QA
CREB3L1	5.32220429554213e-222	0.500068094797802	0.384	0.115	1.78496087663892e-217	5	CREB3L1
CTSK1	2.47463663101148e-221	0.907185533482375	0.715	0.345	8.29943633308631e-217	5	CTSK
PDGFRA1	4.78220624655655e-220	0.722187300175195	0.628	0.283	1.60385633097014e-215	5	PDGFRA
POU2AF1	4.2896056671786e-219	0.431578124464635	0.307	0.077	1.43864794865836e-214	5	POU2AF1
LGALS12	2.33695161325812e-218	0.656603463552207	0.991	0.885	7.83766832054509e-214	5	LGALS1
OLFML31	1.7305889672234e-216	0.736416052686391	0.661	0.32	5.80404927827382e-212	5	OLFML3
CXCL122	1.52733216271798e-214	0.66472637013028	0.629	0.277	5.12236660732357e-210	5	CXCL12
CTHRC12	3.10215069792257e-213	1.09264964512728	0.59	0.282	1.04039930106927e-208	5	CTHRC1
DNM3OS	2.292879104547e-211	0.456684277453791	0.414	0.133	7.68985794082971e-207	5	DNM3OS
FIBIN	1.38998119769143e-210	0.455276637852935	0.353	0.1	4.6617189408175e-206	5	FIBIN
TENT5C	6.24733001245981e-210	0.520032867341997	0.385	0.12	2.09522953957877e-205	5	TENT5C
P3H31	2.2940269450143e-206	0.577971662266153	0.523	0.213	7.69370756818896e-202	5	P3H3
PIM21	1.25609326482568e-204	0.642039101706921	0.433	0.156	4.21268559157237e-200	5	PIM2
RARRES21	1.99291948809132e-204	0.745603572124288	0.936	0.676	6.68385337916067e-200	5	RARRES2
CLDN112	8.65931542051093e-204	0.624548250522555	0.417	0.143	2.90416120573096e-199	5	CLDN11
ANTXR11	8.06363180049808e-202	0.717997612842437	0.745	0.442	2.70438083325104e-197	5	ANTXR1
FAP	1.24549287693518e-200	0.453813774686093	0.346	0.102	4.1771340106652e-196	5	FAP
PRRX11	1.8536707158133e-200	0.554095831958677	0.552	0.227	6.21684084669465e-196	5	PRRX1
VCAN1	1.21690077888749e-199	0.923841831027397	0.548	0.239	4.08124183223288e-195	5	VCAN
FSTL1	4.48970455386344e-189	0.721601467536087	0.796	0.511	1.50575711327472e-184	5	FSTL1
SLAMF71	2.64357955024489e-186	0.486148385120699	0.377	0.124	8.8660370956113e-182	5	SLAMF7
MMP23B1	1.60762241206867e-185	0.540405058931125	0.495	0.201	5.3916440455959e-181	5	MMP23B
TCF211	1.05026730463167e-183	0.615800866713424	0.369	0.122	3.52238648627371e-179	5	TCF21
PDGFRB	4.23786561126333e-181	0.531061293296815	0.64	0.307	1.4212953687055e-176	5	PDGFRB
LAMB1	1.35070042916864e-179	0.550555080846636	0.538	0.237	4.52997909934579e-175	5	LAMB1
HMCN1	1.62177691279045e-179	0.389906261499919	0.3	0.085	5.4391154101166e-175	5	HMCN1
COL12A11	2.06946618435638e-179	0.928969438084524	0.651	0.354	6.94057568909443e-175	5	COL12A1
MMP141	2.96622092078664e-178	0.653797402147446	0.652	0.346	9.94811172413424e-174	5	MMP14
XBP11	2.86953363812494e-177	0.860829421807452	0.734	0.465	9.62384191554343e-173	5	XBP1
SSR4	7.94724336282268e-177	0.696451583034459	0.961	0.856	2.66534647902347e-172	5	SSR4
FKBP11	9.31346146986112e-176	0.433175132693414	0.389	0.138	3.12354870776202e-171	5	FKBP11
CERCAM	4.18452307019506e-172	0.588527478535998	0.576	0.274	1.40340534728202e-167	5	CERCAM
SERPING11	2.35707249263094e-171	0.654807741813477	0.965	0.808	7.90514972578566e-167	5	SERPING1
ANGPTL2	1.71778810237061e-170	0.537425986171753	0.432	0.168	5.76111773773056e-166	5	ANGPTL2
SSC5D	7.51322073565182e-170	0.484368249389219	0.431	0.166	2.51978397032291e-165	5	SSC5D
SERPINH11	1.80690244685215e-169	0.726527997426524	0.827	0.577	6.05998942625273e-165	5	SERPINH1
SPARCL11	1.96660246849469e-168	0.644287710196813	0.839	0.528	6.5955913588375e-164	5	SPARCL1
ENG1	1.59219069784077e-167	0.941629517184798	0.8	0.535	5.33988916241837e-163	5	ENG
EFEMP21	8.45447259245056e-165	0.623811707776356	0.717	0.427	2.83546101805607e-160	5	EFEMP2
C1QB1	8.87100239224239e-163	0.44792883675163	0.8	0.45	2.97515678231025e-158	5	C1QB
LAMP5	4.12369742339099e-162	0.688778366105123	0.458	0.193	1.38300564185687e-157	5	LAMP5
HEPH	1.20066648294376e-160	0.348840981987288	0.305	0.094	4.02679525049677e-156	5	HEPH
MGP	2.7523716471208e-160	0.562698813699195	0.892	0.615	9.23090403011374e-156	5	MGP
SFRP22	8.26721889134589e-160	1.57297230798815	0.439	0.196	2.77265987177958e-155	5	SFRP2
TRBC21	9.70661232389662e-158	0.462322780367943	0.386	0.143	3.25540364118845e-153	5	TRBC2
TXNDC51	1.51167285552756e-157	0.520210366895658	0.494	0.227	5.06984842286835e-153	5	TXNDC5
IGFBP51	3.24185110596297e-155	0.684555168718564	0.899	0.676	1.08725202391786e-150	5	IGFBP5
C71	3.98856596252213e-153	1.38213787079264	0.623	0.419	1.33768525251067e-148	5	C7
CILP2	4.93667571283365e-153	0.395760155039029	0.294	0.092	1.65566230057015e-148	5	CILP2
FNDC4	2.06435020557744e-152	0.379259792729913	0.275	0.081	6.92341771946563e-148	5	FNDC4
SULF21	1.26840695618626e-151	0.621164993040038	0.66	0.378	4.25398324965748e-147	5	SULF2
THBS11	1.61219456474231e-150	0.933990065813228	0.599	0.32	5.40697813123277e-146	5	THBS1
SEMA3C1	1.53147743292083e-149	0.621350961936691	0.597	0.32	5.13626901452988e-145	5	SEMA3C
IL322	8.64936397932185e-149	0.52087438560456	0.567	0.28	2.90082369138496e-144	5	IL32
[truncated: 12,217 more rows]
