# Supplementary material for: Deciphering ovarian cancer heterogeneity through spatial transcriptomics, single-cell profiling, and copy number variations
Source: PLoS One. 2025 Mar 4;20(3):e0317115. doi: 10.1371/journal.pone.0317115 (PMC11878925; doi:10.1371/journal.pone.0317115)
Supplement: S3 Table — (CSV) [file pone.0317115.s004.csv]

	cell_group_name	gene_region_name	state	gene	chr	start	end
401	M	chr2-region_219	4	FAM110C	chr2	38814	46870
402	K	chr2-region_158	4	FAM110C	chr2	38814	46870
403	K	chr2-region_158	4	SH3YL1	chr2	38814	46870
404	K	chr2-region_158	4	ACP1	chr2	217730	266398
405	K	chr2-region_158	4	TMEM18	chr2	264140	278283
406	K	chr2-region_158	4	PXDN	chr2	667335	677439
407	K	chr2-region_158	4	EIPR1	chr2	1631887	1744852
408	K	chr2-region_158	4	TRAPPC12	chr2	3188925	3377882
409	K	chr2-region_158	4	ADI1	chr2	3379675	3485094
410	K	chr2-region_158	4	RPS7	chr2	3497361	3519736
411	K	chr2-region_158	4	SOX11	chr2	3575205	3580919
412	K	chr2-region_158	4	RNF144A	chr2	5692667	5701385
413	J	chr1-region_29	4	SAMD11	chr1	923928	944581
414	J	chr1-region_29	4	NOC2L	chr1	923928	944581
415	J	chr1-region_29	4	AL645608.8	chr1	944204	959309
416	J	chr1-region_29	4	HES4	chr1	995966	998051
417	J	chr1-region_29	4	ISG15	chr1	998962	1000172
418	J	chr1-region_29	4	AGRN	chr1	1001138	1014541
419	J	chr1-region_29	4	C1orf159	chr1	1020123	1056118
420	J	chr1-region_29	4	AL390719.2	chr1	1081818	1116361
421	J	chr1-region_29	4	TTLL10	chr1	1169357	1170343
422	J	chr1-region_29	4	SDF4	chr1	1173884	1197935
423	J	chr1-region_29	4	B3GALT6	chr1	1216908	1232031
424	J	chr1-region_29	4	UBE2J2	chr1	1232265	1235041
425	J	chr1-region_29	4	SCNN1D	chr1	1253909	1273885
426	J	chr1-region_29	4	ACAP3	chr1	1280436	1292029
427	J	chr1-region_29	4	INTS11	chr1	1292376	1309609
428	J	chr1-region_29	4	CPTP	chr1	1311585	1324691
429	J	chr1-region_29	4	DVL1	chr1	1324756	1328897
430	J	chr1-region_29	4	MXRA8	chr1	1335276	1349350
431	J	chr1-region_29	4	AURKAIP1	chr1	1352689	1361777
432	J	chr1-region_29	4	CCNL2	chr1	1373730	1375495
433	J	chr1-region_29	4	MRPL20	chr1	1385711	1399328
434	J	chr1-region_29	4	ANKRD65	chr1	1401908	1407313
435	J	chr1-region_29	4	VWA1	chr1	1418420	1421769
436	J	chr1-region_29	4	ATAD3B	chr1	1434861	1442882
437	J	chr1-region_29	4	ATAD3A	chr1	1471769	1497848
438	J	chr1-region_29	4	SSU72	chr1	1512151	1534687
439	J	chr1-region_29	4	MIB2	chr1	1541673	1574869
1	I	chr9-region_10	4	CAMSAP1	chr9	135499984	135504673
2	I	chr9-region_10	4	UBAC1	chr9	135808487	135907228
3	I	chr9-region_10	4	NACC2	chr9	135932969	135961380
4	I	chr9-region_10	4	TMEM250	chr9	136006537	136095285
5	I	chr9-region_10	4	QSOX2	chr9	136114581	136118863
6	I	chr9-region_10	4	CCDC187	chr9	136206333	136245841
7	I	chr9-region_10	4	GPSM1	chr9	136249971	136306901
8	I	chr9-region_10	4	SNAPC4	chr9	136327476	136359605
9	I	chr9-region_10	4	PMPCA	chr9	136375577	136400168
10	I	chr9-region_10	4	INPP5E	chr9	136410570	136423761
11	I	chr9-region_10	4	SEC16A	chr9	136428619	136439823
12	I	chr9-region_10	4	NOTCH1	chr9	136440096	136483759
13	I	chr9-region_10	4	EGFL7	chr9	136494444	136545862
14	I	chr9-region_10	4	AGPAT2	chr9	136658856	136672678
15	I	chr9-region_10	4	FAM69B	chr9	136673143	136687423
16	I	chr9-region_10	4	SNHG7	chr9	136712570	136724050
17	I	chr9-region_10	4	TMEM141	chr9	136721366	136728184
18	I	chr9-region_10	4	RABL6	chr9	136791355	136793257
19	I	chr9-region_10	4	PHPT1	chr9	136807943	136841187
20	I	chr9-region_10	4	MAMDC4	chr9	136848724	136851027
21	I	chr9-region_10	4	EDF1	chr9	136850943	136860799
22	I	chr9-region_10	4	TRAF2	chr9	136862119	136866286
23	I	chr9-region_10	4	FBXW5	chr9	136881912	136926607
24	I	chr9-region_10	4	LCN12	chr9	136940435	136944696
25	I	chr9-region_10	4	PTGDS	chr9	136949551	136955497
26	I	chr9-region_10	4	PAXX	chr9	136975092	136981742
27	I	chr9-region_10	4	CLIC3	chr9	136992418	136993984
28	I	chr9-region_10	4	ABCA2	chr9	136994635	136996803
29	I	chr9-region_10	4	NPDC1	chr9	137007227	137028922
30	I	chr9-region_10	4	MAN1B1	chr9	137039470	137046203
31	I	chr9-region_10	4	DPP7	chr9	137086927	137109187
32	I	chr9-region_10	4	SSNA1	chr9	137110542	137115177
33	I	chr9-region_10	4	TPRN	chr9	137188647	137190370
34	I	chr9-region_10	4	TMEM203	chr9	137191617	137204193
35	I	chr9-region_10	4	RNF208	chr9	137204082	137205638
36	I	chr9-region_10	4	TUBB4B	chr9	137220247	137221581
37	I	chr9-region_10	4	NELFB	chr9	137241213	137243707
38	I	chr9-region_10	4	TOR4A	chr9	137255173	137273546
39	I	chr9-region_10	4	EXD3	chr9	137277749	137282641
40	I	chr9-region_10	4	NOXA1	chr9	137306896	137423262
41	I	chr9-region_10	4	NSMF	chr9	137423350	137434406
42	I	chr9-region_10	4	PNPLA7	chr9	137447573	137459334
43	I	chr9-region_10	4	MRPL41	chr9	137459953	137550534
44	I	chr9-region_10	4	DPH7	chr9	137551199	137552555
45	I	chr9-region_10	4	ZMYND19	chr9	137554904	137578935
46	I	chr9-region_10	4	ARRDC1	chr9	137582079	137590490
47	I	chr9-region_10	4	ARRDC1-AS1	chr9	137605654	137615360
48	I	chr9-region_10	4	EHMT1	chr9	137615332	137618906
49	I	chr11-region_13	4	COX8A	chr11	63838928	63911019
50	I	chr11-region_13	4	OTUB1	chr11	63974607	63976543
51	I	chr11-region_13	4	MACROD1	chr11	63985853	64001811
52	I	chr11-region_13	4	STIP1	chr11	63998558	64166106
53	I	chr11-region_13	4	TRPT1	chr11	64185272	64204543
54	I	chr11-region_13	4	NUDT22	chr11	64223799	64226254
55	I	chr11-region_13	4	DNAJC4	chr11	64225941	64230686
56	I	chr11-region_13	4	VEGFB	chr11	64230278	64234286
57	I	chr11-region_13	4	FKBP2	chr11	64234538	64238793
58	I	chr11-region_13	4	PPP1R14B	chr11	64241003	64244132
59	I	chr11-region_13	4	PLCB3	chr11	64244480	64246941
60	I	chr11-region_13	4	BAD	chr11	64251523	64269150
61	I	chr11-region_13	4	GPR137	chr11	64269830	64284704
62	I	chr11-region_13	4	ESRRA	chr11	64270062	64289500
63	I	chr11-region_13	4	TRMT112	chr11	64305572	64316743
64	I	chr11-region_13	4	PRDX5	chr11	64316460	64318084
65	I	chr11-region_13	4	RPS6KA4	chr11	64318088	64321811
66	H	chr2-region_109	4	FAM110C	chr2	38814	46870
67	H	chr2-region_109	4	SH3YL1	chr2	38814	46870
68	H	chr2-region_109	4	ACP1	chr2	217730	266398
69	H	chr2-region_109	4	TMEM18	chr2	264140	278283
70	H	chr2-region_109	4	PXDN	chr2	667335	677439
71	H	chr2-region_109	4	EIPR1	chr2	1631887	1744852
72	H	chr2-region_109	4	TRAPPC12	chr2	3188925	3377882
73	H	chr2-region_109	4	ADI1	chr2	3379675	3485094
74	H	chr2-region_109	4	RPS7	chr2	3497361	3519736
75	H	chr2-region_109	4	SOX11	chr2	3575205	3580919
76	H	chr2-region_109	4	RNF144A	chr2	5692667	5701385
77	H	chr2-region_109	4	ID2	chr2	6917392	7068286
78	H	chr2-region_109	4	KIDINS220	chr2	8678845	8684453
79	H	chr2-region_109	4	MBOAT2	chr2	8721081	8837630
80	H	chr2-region_109	4	ASAP2	chr2	8852690	9003813
81	H	chr2-region_109	4	ITGB1BP1	chr2	9206765	9405683
82	H	chr2-region_109	4	CPSF3	chr2	9403475	9423547
83	H	chr2-region_109	4	IAH1	chr2	9423568	9473101
84	H	chr2-region_109	4	ADAM17	chr2	9473658	9496543
85	H	chr2-region_109	4	YWHAQ	chr2	9488486	9555792
86	H	chr2-region_109	4	KLF11	chr2	9583972	9631014
87	H	chr2-region_109	4	HPCAL1	chr2	10042849	10054836
88	H	chr2-region_109	4	ODC1	chr2	10302889	10427617
89	H	chr2-region_109	4	NOL10	chr2	10439968	10448504
90	H	chr2-region_109	4	PDIA6	chr2	10570766	10689987
91	H	chr2-region_109	4	PQLC3	chr2	10783391	10837977
92	H	chr2-region_109	4	ROCK2	chr2	11155198	11178874
93	H	chr2-region_109	4	E2F6	chr2	11179761	11348330
94	H	chr2-region_109	4	LPIN1	chr2	11444375	11466177
95	H	chr2-region_109	4	TRIB2	chr2	11677595	11827409
96	H	chr2-region_109	4	FAM84A	chr2	12716889	12742734
97	H	chr2-region_109	4	NBAS	chr2	14632686	14650814
98	H	chr2-region_109	4	DDX1	chr2	15166909	15561330
99	H	chr2-region_109	4	MYCN	chr2	15591178	15631111
100	H	chr2-region_109	4	SMC6	chr2	15940564	15947007
101	H	chr2-region_109	4	RDH14	chr2	17663812	17800242
102	H	chr2-region_109	4	TTC32	chr2	18554723	18560680
103	H	chr2-region_109	4	WDR35	chr2	19896643	19901986
104	H	chr2-region_109	4	LAPTM4A	chr2	19910260	19990131
105	H	chr2-region_109	4	PUM2	chr2	20032650	20052028
106	H	chr2-region_109	4	RHOB	chr2	20248691	20352234
107	H	chr2-region_109	4	HS1BP3	chr2	20447074	20449445
108	H	chr2-region_109	4	UBXN2A	chr2	20560448	20651089
109	H	chr2-region_109	4	SF3B6	chr2	23927285	24004909
110	H	chr2-region_109	4	FAM228B	chr2	24067584	24076443
111	H	chr2-region_109	4	TP53I3	chr2	24076526	24169640
112	H	chr2-region_109	4	ITSN2	chr2	24077433	24085861
113	H	chr2-region_109	4	NCOA1	chr2	24202864	24360714
114	H	chr2-region_109	4	PTRHD1	chr2	24491914	24770702
115	H	chr2-region_109	4	ADCY3	chr2	24789734	24793382
116	H	chr2-region_109	4	DNAJC27-AS1	chr2	24819169	24919839
117	H	chr2-region_109	4	DNMT3A	chr2	24971390	25039694
118	H	chr2-region_109	4	ASXL2	chr2	25227855	25342590
119	H	chr2-region_109	4	KIF3C	chr2	25733753	25878516
120	H	chr2-region_109	4	RAB10	chr2	25926596	25982749
121	H	chr2-region_109	4	HADHA	chr2	26034107	26137454
122	H	chr2-region_109	4	HADHB	chr2	26190635	26244726
123	H	chr2-region_109	4	SELENOI	chr2	26243170	26290468
124	H	chr2-region_109	4	DRC1	chr2	26308547	26395891
125	H	chr2-region_109	4	SLC35F6	chr2	26401916	26456711
126	H	chr2-region_109	4	MAPRE3	chr2	26764284	26781231
127	H	chr2-region_109	4	TMEM214	chr2	26970612	27027196
128	H	chr2-region_109	4	AGBL5	chr2	27032910	27041695
129	H	chr2-region_109	4	OST4	chr2	27042364	27070622
130	H	chr2-region_109	4	EMILIN1	chr2	27070472	27071773
131	H	chr2-region_109	4	PREB	chr2	27078567	27086408
132	H	chr2-region_109	4	TCF23	chr2	27130756	27134675
133	H	chr2-region_109	4	SLC5A6	chr2	27149004	27156974
134	H	chr2-region_109	4	ATRAID	chr2	27199587	27212958
135	H	chr2-region_109	4	CAD	chr2	27212027	27217178
136	H	chr2-region_109	4	MPV17	chr2	27217390	27243943
137	H	chr2-region_109	4	GTF3C2	chr2	27309492	27325680
138	H	chr2-region_109	4	AC074117.1	chr2	27325849	27357034
139	H	chr2-region_109	4	EIF2B4	chr2	27356246	27367622
140	H	chr2-region_109	4	SNX17	chr2	27364352	27370486
141	H	chr2-region_109	4	ZNF513	chr2	27370496	27377533
142	H	chr2-region_109	4	PPM1G	chr2	27377231	27380790
143	H	chr2-region_109	4	NRBP1	chr2	27381194	27409687
144	H	chr2-region_109	4	KRTCAP3	chr2	27427790	27442259
145	H	chr2-region_109	4	IFT172	chr2	27442366	27446481
146	H	chr2-region_109	4	ZNF512	chr2	27444371	27489789
147	H	chr2-region_109	4	GPN1	chr2	27582969	27623215
148	H	chr2-region_109	4	SUPT7L	chr2	27628247	27651508
149	H	chr2-region_109	4	SLC4A1AP	chr2	27650812	27663840
150	H	chr2-region_109	4	MRPL33	chr2	27663471	27694976
151	H	chr2-region_109	4	BABAM2	chr2	27771717	27988087
152	H	chr2-region_109	4	FOSL2	chr2	27889941	28338901
153	H	chr2-region_109	4	PPP1CB	chr2	28392448	28417312
154	H	chr2-region_109	4	TRMT61B	chr2	28751640	28802940
155	H	chr2-region_109	4	WDR43	chr2	28849821	28870301
156	H	chr2-region_109	4	TOGARAM2	chr2	28894643	28948222
157	H	chr2-region_109	4	CLIP4	chr2	28956611	29061373
158	H	chr2-region_109	4	YPEL5	chr2	29097705	29189643
159	H	chr2-region_109	4	LBH	chr2	30146941	30160533
160	H	chr2-region_109	4	LCLAT1	chr2	30231531	30323730
161	H	chr2-region_109	4	SRD5A2	chr2	30447226	30644225
162	H	chr2-region_109	4	DPY30	chr2	31522480	31581067
163	H	chr2-region_109	4	SPAST	chr2	31867809	32039812
164	H	chr2-region_109	4	SLC30A6	chr2	32063611	32157637
165	H	chr2-region_109	4	YIPF4	chr2	32165841	32224379
166	H	chr2-region_109	4	BIRC6	chr2	32277910	32316594
167	H	chr2-region_109	4	TTC27	chr2	32357028	32618899
168	H	chr2-region_109	4	LTBP1	chr2	32628032	32821051
169	H	chr2-region_109	4	FAM98A	chr2	32946972	33399509
170	H	chr2-region_109	4	CRIM1	chr2	33583658	33599382
171	H	chr2-region_109	4	FEZ2	chr2	36355926	36551135
172	H	chr2-region_109	4	STRN	chr2	36531805	36646087
173	H	chr2-region_109	4	HEATR5B	chr2	36843640	36966472
174	H	chr2-region_109	4	EIF2AK2	chr2	36968383	37084342
175	H	chr2-region_109	4	CEBPZOS	chr2	37099210	37157065
176	H	chr2-region_109	4	CEBPZ	chr2	37196488	37216193
177	H	chr2-region_109	4	PRKD3	chr2	37201612	37231713
178	H	chr2-region_109	4	CDC42EP3	chr2	37250502	37324808
179	H	chr2-region_109	4	CYP1B1	chr2	37641882	37738468
180	H	chr2-region_109	4	ATL2	chr2	38066973	38109902
181	H	chr2-region_109	4	HNRNPLL	chr2	38294880	38377285
182	H	chr2-region_109	4	GALM	chr2	38561978	38603586
183	H	chr2-region_109	4	SRSF7	chr2	38665910	38741237
184	H	chr2-region_109	4	GEMIN6	chr2	38743599	38751494
185	H	chr2-region_109	4	DHX57	chr2	38751534	38785000
186	H	chr2-region_109	4	MORN2	chr2	38797729	38875934
187	H	chr2-region_109	4	SOS1	chr2	38875962	38929072
188	H	chr2-region_109	4	MAP4K3	chr2	38981396	39124345
189	H	chr2-region_109	4	TMEM178A	chr2	39249266	39437312
190	H	chr2-region_109	4	SLC8A1	chr2	39664982	39717963
191	H	chr2-region_109	4	PKDCC	chr2	40097270	40611053
192	H	chr2-region_109	4	EML4	chr2	42048020	42058528
193	H	chr2-region_109	4	COX7A2L	chr2	42169350	42332548
194	H	chr2-region_109	4	MTA3	chr2	42333546	42425088
195	H	chr2-region_109	4	HAAO	chr2	42494569	42756947
196	H	chr2-region_109	4	ZFP36L2	chr2	42767089	42792593
197	H	chr2-region_109	4	THADA	chr2	43222402	43226609
198	H	chr2-region_109	4	PLEKHH2	chr2	43230836	43596046
199	H	chr2-region_109	4	DYNC2LI1	chr2	43637273	43767987
200	H	chr2-region_109	4	LRPPRC	chr2	43774039	43810010
201	H	chr2-region_109	4	PPM1B	chr2	43886508	43996005
202	H	chr2-region_109	4	PREPL	chr2	44167969	44244384
203	H	chr2-region_109	4	EPAS1	chr2	44316281	44361862
204	H	chr2-region_109	4	RHOQ	chr2	46293667	46386703
205	H	chr2-region_109	4	PIGF	chr2	46541806	46583121
206	H	chr2-region_109	4	CRIPT	chr2	46580937	46617119
207	H	chr2-region_109	4	SOCS5	chr2	46616416	46625742
208	H	chr2-region_109	4	MCFD2	chr2	46698952	46763129
209	H	chr2-region_109	4	TTC7A	chr2	46901870	46941855
210	H	chr2-region_109	4	CALM2	chr2	46916157	47076137
211	H	chr2-region_109	4	EPCAM	chr2	47160082	47176601
212	H	chr2-region_109	4	MSH2	chr2	47345158	47387601
213	H	chr2-region_109	4	MSH6	chr2	47402969	47562311
214	H	chr2-region_109	4	FBXO11	chr2	47695530	47810101
215	H	chr2-region_109	4	FOXN2	chr2	47789316	47905793
216	H	chr2-region_109	4	PPP1R21	chr2	48314637	48379294
217	H	chr2-region_109	4	STON1	chr2	48440598	48515391
218	H	chr2-region_109	4	ERLEC1	chr2	48529383	48598513
219	H	chr2-region_109	4	PSME4	chr2	53787044	53818819
220	H	chr2-region_109	4	ACYP2	chr2	53864067	53970840
221	H	chr2-region_109	4	SPTBN1	chr2	53970838	54305300
222	H	chr2-region_109	4	RTN4	chr2	54456285	54671445
223	H	chr2-region_109	4	RPS27A	chr2	54972187	55112621
224	H	chr2-region_109	4	MTIF2	chr2	55231903	55235853
225	H	chr2-region_109	4	CCDC88A	chr2	55236595	55269347
226	H	chr2-region_109	4	CFAP36	chr2	55287842	55419921
227	H	chr2-region_109	4	PPP4R3B	chr2	55519604	55545879
228	H	chr2-region_109	4	PNPT1	chr2	55547292	55618880
229	H	chr2-region_109	4	EFEMP1	chr2	55634265	55693910
230	H	chr2-region_109	4	FANCL	chr2	55865967	55924139
231	H	chr2-region_109	4	BCL11A	chr2	58159243	58241372
232	H	chr2-region_109	4	PAPOLG	chr2	60451167	60553567
233	H	chr2-region_109	4	REL	chr2	60756230	60802085
234	H	chr2-region_109	4	PEX13	chr2	60881521	60931610
235	H	chr2-region_109	4	C2orf74	chr2	61017225	61051990
236	H	chr2-region_109	4	USP34	chr2	61145068	61164829
237	H	chr2-region_109	4	XPO1	chr2	61187463	61470769
238	H	chr2-region_109	4	CCT4	chr2	61477849	61538626
239	H	chr2-region_109	4	COMMD1	chr2	61868089	61888804
240	H	chr2-region_109	4	B3GNT2	chr2	61888724	62147247
241	H	chr2-region_109	4	EHBP1	chr2	62196113	62224731
242	H	chr2-region_109	4	MDH1	chr2	62673851	63046487
243	H	chr2-region_109	4	UGP2	chr2	63588609	63607197
244	H	chr2-region_109	4	VPS54	chr2	63840940	63891562
245	H	chr2-region_109	4	PELI1	chr2	63892146	64019072
246	H	chr2-region_109	4	LGALSL	chr2	64092652	64144454
247	H	chr2-region_109	4	AFTPH	chr2	64453969	64461381
248	H	chr2-region_109	4	SERTAD2	chr2	64524305	64593005
249	H	chr2-region_109	4	SLC1A4	chr2	64631621	64751005
250	H	chr2-region_109	4	CEP68	chr2	64988477	65023865
251	H	chr2-region_109	4	RAB1A	chr2	65056366	65087004
252	H	chr2-region_109	4	ACTR2	chr2	65070701	65130106
253	H	chr2-region_109	4	SPRED2	chr2	65227753	65271253
254	H	chr2-region_109	4	MEIS1	chr2	65310851	65432637
255	H	chr2-region_109	4	ETAA1	chr2	66433452	66573869
256	H	chr2-region_109	4	C1D	chr2	67397319	67410545
257	H	chr2-region_109	4	PNO1	chr2	68041130	68110948
258	H	chr2-region_109	4	PPP3R1	chr2	68157844	68176238
259	H	chr2-region_109	4	CNRIP1	chr2	68178857	68256237
260	H	chr2-region_109	4	ANTXR1	chr2	68284171	68320051
261	H	chr2-region_109	4	GFPT1	chr2	69013178	69249327
262	H	chr2-region_109	4	NFU1	chr2	69319769	69387254
263	H	chr2-region_109	4	AAK1	chr2	69395750	69437628
264	H	chr2-region_109	4	ANXA4	chr2	69457997	69674349
265	H	chr2-region_109	4	GMCL1	chr2	69644425	69827100
266	H	chr2-region_109	4	SNRNP27	chr2	69829642	69881396
267	H	chr2-region_109	4	PCBP1	chr2	69893560	69905575
268	H	chr2-region_109	4	TIA1	chr2	70087454	70089203
269	H	chr2-region_109	4	PCYOX1	chr2	70209444	70248660
270	H	chr2-region_109	4	SNRPG	chr2	70257386	70281191
271	H	chr2-region_109	4	FAM136A	chr2	70281362	70293771
272	H	chr2-region_109	4	ATP6V1B1	chr2	70295975	70302090
273	H	chr2-region_109	4	TEX261	chr2	70935882	70965406
274	H	chr2-region_109	4	NAGK	chr2	70985938	70994945
275	H	chr2-region_109	4	MCEE	chr2	71064344	71079805
276	H	chr2-region_109	4	MPHOSPH10	chr2	71109684	71130239
277	H	chr2-region_109	4	PAIP2B	chr2	71130314	71150101
278	H	chr2-region_109	4	ZNF638	chr2	71182739	71227083
279	H	chr2-region_109	4	EXOC6B	chr2	71276561	71435069
280	H	chr2-region_109	4	SPR	chr2	72175984	72826041
281	H	chr2-region_109	4	RAB11FIP5	chr2	72887360	72892158
282	H	chr2-region_109	4	SMYD5	chr2	73073382	73156721
283	H	chr2-region_109	4	CCT7	chr2	73214222	73227237
284	H	chr2-region_109	4	ALMS1	chr2	73233420	73253021
285	H	chr2-region_109	4	TPRKB	chr2	73385758	73610793
286	H	chr2-region_109	4	DUSP11	chr2	73729104	73737400
287	H	chr2-region_109	4	STAMBP	chr2	73762184	73780157
288	H	chr2-region_109	4	ACTG2	chr2	73828916	73873659
289	H	chr2-region_109	4	DGUOK	chr2	73892314	73919865
290	H	chr2-region_109	4	TET3	chr2	73926826	73958961
291	H	chr2-region_109	4	BOLA3	chr2	73986404	74108176
292	H	chr2-region_109	4	MOB1A	chr2	74135398	74147994
293	H	chr2-region_109	4	MTHFD2	chr2	74152528	74178898
294	H	chr2-region_109	4	DCTN1	chr2	74198562	74217565
295	H	chr2-region_109	4	C2orf81	chr2	74361154	74392087
296	H	chr2-region_109	4	WDR54	chr2	74414176	74421591
297	H	chr2-region_109	4	RTKN	chr2	74421678	74425755
298	H	chr2-region_109	4	INO80B	chr2	74425836	74442422
299	H	chr2-region_109	4	MOGS	chr2	74455023	74457960
300	H	chr2-region_109	4	MRPL53	chr2	74461057	74465410
301	H	chr2-region_109	4	TTC31	chr2	74471958	74473322
302	H	chr2-region_109	4	PCGF1	chr2	74483073	74494886
303	H	chr2-region_109	4	AUP1	chr2	74505043	74508580
304	H	chr2-region_109	4	HTRA2	chr2	74526645	74529939
305	H	chr2-region_109	4	DOK1	chr2	74529377	74533348
306	H	chr2-region_109	4	HK2	chr2	74549026	74557554
307	H	chr2-region_109	4	POLE4	chr2	74833981	74893359
308	H	chr2-region_109	4	MRPL19	chr2	74958492	74970128
309	H	chr2-region_109	4	GCFC2	chr2	75646783	75690851
310	H	chr2-region_109	4	LRRTM1	chr2	75652000	75710989
311	H	chr2-region_109	4	SUCLG1	chr2	80288351	80304749
312	H	chr2-region_109	4	DNAH6	chr2	84423523	84460045
313	H	chr2-region_109	4	TMSB10	chr2	84516455	84819589
314	H	chr2-region_109	4	KCMF1	chr2	84905625	84906675
315	H	chr2-region_109	4	TCF7L1	chr2	84971093	85059472
316	H	chr2-region_109	4	TGOLN2	chr2	85133410	85310388
317	H	chr2-region_109	4	RETSAT	chr2	85318020	85328425
318	H	chr2-region_109	4	ELMOD3	chr2	85342088	85354620
319	H	chr2-region_109	4	CAPG	chr2	85354394	85391752
320	H	chr2-region_109	4	MAT2A	chr2	85394748	85418432
321	H	chr2-region_109	4	GGCX	chr2	85539165	85545280
322	H	chr2-region_109	4	VAMP8	chr2	85544723	85561547
323	H	chr2-region_109	4	VAMP5	chr2	85561562	85582031
324	H	chr2-region_109	4	RNF181	chr2	85584408	85593412
325	H	chr2-region_109	4	TMEM150A	chr2	85595725	85597613
326	H	chr2-region_109	4	USP39	chr2	85598548	85603196
327	H	chr2-region_109	4	C2orf68	chr2	85602856	85649282
328	H	chr2-region_109	4	ATOH8	chr2	85606654	85612066
329	H	chr2-region_109	4	ST3GAL5	chr2	85751344	85788066
330	H	chr2-region_109	4	POLR1A	chr2	85837120	85905199
331	H	chr2-region_109	4	PTCD3	chr2	86020216	86106155
332	H	chr2-region_109	4	IMMT	chr2	86106182	86142157
333	H	chr2-region_109	4	MRPL35	chr2	86143932	86195770
334	H	chr2-region_109	4	REEP1	chr2	86199355	86213794
335	H	chr2-region_109	4	KDM3A	chr2	86213993	86338083
336	H	chr2-region_109	4	CHMP3	chr2	86440647	86492716
337	H	chr2-region_109	4	RNF103	chr2	86503431	86563479
338	H	chr2-region_109	4	RMND5A	chr2	86603393	86623866
339	H	chr2-region_109	4	CYTOR	chr2	86720173	86778041
340	H	chr2-region_109	4	KRCC1	chr2	87455368	87606805
341	H	chr2-region_109	4	THNSL2	chr2	88027205	88055729
342	H	chr2-region_109	4	EIF2AK3	chr2	88170295	88186636
343	H	chr2-region_109	4	RPIA	chr2	88556741	88627576
344	H	chr2-region_109	4	IGKC	chr2	88691644	88750935
345	H	chr2-region_109	4	TEKT4	chr2	88857161	88857683
346	H	chr2-region_109	4	MAL	chr2	94871433	94876829
347	H	chr2-region_109	4	MRPS5	chr2	95025677	95053996
348	H	chr2-region_109	4	ZNF514	chr2	95087207	95149434
349	H	chr2-region_109	4	FAHD2A	chr2	95147330	95165413
350	H	chr3-region_112	4	UBE2E2	chr3	20040023	20154404
351	H	chr3-region_112	4	UBE2E1	chr3	23203020	23591793
352	H	chr3-region_112	4	RPL15	chr3	23805903	23891316
353	H	chr3-region_112	4	NR1D2	chr3	23916545	23923692
354	H	chr3-region_112	4	TOP2B	chr3	23945260	23980618
355	H	chr3-region_112	4	NGLY1	chr3	25597905	25664907
356	H	chr3-region_112	4	SLC4A7	chr3	25718944	25790039
357	H	chr3-region_112	4	CMC1	chr3	27372721	27484420
358	H	chr3-region_112	4	AZI2	chr3	28241584	28325142
359	H	chr3-region_112	4	RBMS3	chr3	28315003	28349127
360	H	chr3-region_112	4	TGFBR2	chr3	28574791	30010391
361	H	chr3-region_112	4	STT3B	chr3	30606502	30694142
362	H	chr3-region_112	4	OSBPL10	chr3	31532638	31637622
363	H	chr3-region_112	4	GPD1L	chr3	31657890	32077580
364	H	chr3-region_112	4	CMTM8	chr3	32105689	32168713
365	H	chr3-region_112	4	CMTM7	chr3	32238679	32370325
366	H	chr3-region_112	4	CMTM6	chr3	32391671	32483067
367	H	chr3-region_112	4	DYNC1LI1	chr3	32481312	32503408
368	H	chr3-region_112	4	CNOT10	chr3	32525971	32570874
369	H	chr3-region_112	4	GLB1	chr3	32685145	32773875
370	H	chr3-region_112	4	CRTAP	chr3	32996608	33097230
371	H	chr3-region_112	4	FBXL2	chr3	33113979	33147773
372	H	chr3-region_112	4	UBP1	chr3	33277025	33403662
373	H	chr3-region_112	4	CLASP2	chr3	33388336	33441371
374	H	chr3-region_112	4	PDCD6IP	chr3	33496245	33718356
375	H	chr3-region_112	4	TRANK1	chr3	33798352	33869707
376	H	chr3-region_112	4	EPM2AIP1	chr3	36826820	36945057
377	H	chr3-region_112	4	MLH1	chr3	36985043	36993168
378	H	chr3-region_112	4	LRRFIP2	chr3	36993332	37050918
379	H	chr3-region_112	4	GOLGA4	chr3	37052656	37183689
380	H	chr3-region_112	4	CTDSPL	chr3	37243177	37366751
381	H	chr3-region_112	4	VILL	chr3	37861960	37984469
382	H	chr3-region_112	4	PLCD1	chr3	37988059	38007188
383	H	chr3-region_112	4	DLEC1	chr3	38007496	38029762
384	H	chr3-region_112	4	ACAA1	chr3	38039205	38124025
385	H	chr3-region_112	4	MYD88	chr3	38103129	38137242
386	H	chr3-region_112	4	OXSR1	chr3	38138478	38143022
387	H	chr3-region_112	4	ACVR2B	chr3	38165089	38255488
388	H	chr3-region_112	4	WDR48	chr3	38453851	38493142
389	H	chr3-region_112	4	GORASP1	chr3	39051998	39096671
390	H	chr3-region_112	4	TTC21A	chr3	39096659	39108363
391	H	chr3-region_112	4	CSRNP1	chr3	39107704	39138903
392	H	chr3-region_112	4	SLC25A38	chr3	39141855	39154562
393	H	chr3-region_112	4	RPSA	chr3	39383348	39397351
394	H	chr3-region_112	4	EIF1B	chr3	39406689	39412542
395	H	chr3-region_112	4	RPL14	chr3	40309684	40312424
396	H	chr3-region_112	4	CTNNB1	chr3	40457292	40468587
397	H	chr3-region_112	4	TRAK1	chr3	41194837	41260096
398	H	chr3-region_112	4	SEC22C	chr3	42013802	42225889
399	H	chr3-region_112	4	SS18L2	chr3	42547969	42601080
400	H	chr3-region_112	4	NKTR	chr3	42581840	42595114
