# Supplementary material for: Deciphering ovarian cancer heterogeneity through spatial transcriptomics, single-cell profiling, and copy number variations
Source: PLoS One. 2025 Mar 4;20(3):e0317115. doi: 10.1371/journal.pone.0317115 (PMC11878925; doi:10.1371/journal.pone.0317115)
Supplement: S4 Table — (XLSX) [file pone.0317115.s005.xlsx]

## Sheet: PCR
		Group	NCL mean (Ct)			GAPDH mean (Ct)			△Ct			△△Ct			2-△△Ct			Average	SD
		Contorl	27.49	27.79	27.53	18.65	18.74	18.83	8.84	9.05	8.7	-0.02	0.19	-0.16	1.014	0.8766	1.1173	1.00263	0.120752
		oe-vector	27.93	27.56	27.83	18.89	18.88	18.86	9.04	8.68	8.97	0.18	-0.18	0.11	0.8827	1.1329	0.9266	0.980733	0.133596
		oe-NCL	16.71	16.67	16.25	18.46	18.53	18.33	-1.75	-1.86	-2.08	-10.61	-10.72	-10.94	1562.89	1686.71	1964.57	1738.06	205.705
		Group	PTEN mean (Ct)			GAPDH mean (Ct)			△Ct			△△Ct			2-△△Ct			Average	SD
		Contorl	23.99	23.93	24.53	18.16	18.13	18.53	5.83	5.8	6	-0.05	-0.08	0.12	1.0353	1.057	0.9202	1.00417	0.0735223
		oe-vector	24.58	24.44	24.53	18.64	18.61	18.49	5.94	5.83	6.04	0.06	-0.05	0.16	0.9593	1.0353	0.895	0.9632	0.0702313
		oe-NCL	25.58	25.03	25.67	18.75	18.33	18.67	6.83	6.7	7	0.95	0.82	1.12	0.5176	0.5664	0.4601	0.5147	0.0532093
		Group	AKT mean (Ct)			GAPDH mean (Ct)			△Ct			△△Ct			2-△△Ct			Average	SD
		Contorl	25.09	25.72	25.63	18.17	18.41	18.59	6.92	7.31	7.04	-0.17	0.22	-0.05	1.1251	0.8586	1.0353	1.00633	0.135591
		oe-vector	25.17	25.69	25.26	18.21	18.38	18.22	6.96	7.31	7.04	-0.13	0.22	-0.05	1.0943	0.8586	1.0353	0.996067	0.12265
		oe-NCL	24.59	24.81	24.67	18.11	18.27	18.02	6.48	6.54	6.65	-0.61	-0.55	-0.44	1.5263	1.4641	1.3566	1.449	0.0858518
		Group	MKI67 mean (Ct)			GAPDH mean (Ct)			△Ct			△△Ct			2-△△Ct			Average	SD
		Contorl	26.21	26.44	26.57	18.46	18.13	18.43	7.75	8.31	8.14	-0.32	0.24	0.07	1.2483	0.8467	0.9526	1.01587	0.208141
		oe-vector	26.6	26.81	26.14	18.54	18.31	18.33	8.06	8.5	7.81	-0.01	0.43	-0.26	1.007	0.7423	1.1975	0.982267	0.228606
		oe-NCL	25.4	25.41	25.37	18.46	18.23	18.57	6.94	7.18	6.8	-1.13	-0.89	-1.27	2.1886	1.8532	2.4116	2.15113	0.281079

## Sheet: CCK8
		TIME	Group	OD			Efficiency of cell proliferation (fold over 0 h)			Average	SD
		Contorl	0 H	0.3766	0.4237	0.3332	1	1.12	0.88	1	0.12
			24 H	0.5067	0.5867	0.4972	1.34	1.55	1.32	1.40333	0.12741
			72 H	0.8989	0.8385	0.7722	2.38	2.22	2.04	2.21333	0.170098
			120 H	1.1721	1.1858	1.1051	3.1	3.14	2.92	3.05333	0.117189
		oe-vector	0 H	0.3819	0.3319	0.4141	1.02	0.88	1.1	1	0.111355
			24 H	0.482	0.5703	0.585	1.28	1.52	1.56	1.45333	0.151438
			72 H	0.9345	0.9827	0.8575	2.49	2.61	2.28	2.46	0.167033
			120 H	1.2167	1.1742	1.1321	3.24	3.12	3.01	3.12333	0.115036
		oe-NCL	0 H	0.3467	0.4372	0.3643	0.91	1.14	0.95	1	0.122882
			24 H	0.7015	0.7555	0.6538	1.83	1.97	1.71	1.83667	0.130128
			72 H	1.1486	1.2224	1.0961	3	3.19	2.86	3.01667	0.16563
			120 H	1.4794	1.4292	1.5647	3.87	3.73	4.09	3.89667	0.181475

## Sheet: WB
Protein	Group	IntDen			Normalized to GAPDH			Average	Relative expression levels			Average	SD
NCL	Control	44231	45981	43835	0.239115	0.303956	0.303966	0.282346	0.8469	1.0765	1.0766	1	0.132588
	oe-vector	46270	44988	44127	0.263053	0.305444	0.340867	0.303122	0.9317	1.0818	1.2073	1.0736	0.137983
	oe-NCL	131543	124105	119755	0.769554	0.850011	0.904064	0.84121	2.7256	3.0105	3.202	2.97937	0.239721
PTEN	Control	83045	70923	79546	0.448945	0.468835	0.551598	0.489793	0.9166	0.9572	1.1262	1	0.111162
	oe-vector	75890	74015	75882	0.431448	0.502522	0.586165	0.506712	0.8809	1.026	1.1968	1.03457	0.158124
	oe-NCL	31744	33612	31735	0.185709	0.230213	0.239576	0.218499	0.3792	0.47	0.4891	0.4461	0.0587189
AKT	Control	83781	81074	95653	0.452924	0.535938	0.66329	0.550717	0.8224	0.9732	1.2044	1	0.192405
	oe-vector	81265	79133	90695	0.462006	0.537271	0.700591	0.566623	0.8389	0.9756	1.2721	1.02887	0.221458
	oe-NCL	89510	85109	89219	0.523652	0.582922	0.673539	0.593371	0.9509	1.0585	1.223	1.07747	0.137038
P-AKT(s473)	Control	52492	46911	48205	0.626538	0.57862	0.503957	0.569705	1.0998	1.0156	0.8846	1	0.108445
	oe-vector	56862	50470	47786	0.699711	0.637787	0.526887	0.621462	1.2282	1.1195	0.9248	1.09083	0.153718
	oe-NCL	99148	89524	84664	1.10768	1.05187	0.948946	1.03617	1.9443	1.8463	1.6657	1.81877	0.141326
Ki67	Control	79710	90124	75314	0.430916	0.595763	0.522252	0.51631	0.8346	1.1539	1.0115	1	0.15996
	oe-vector	75552	82589	72989	0.429527	0.560735	0.563818	0.518026	0.8319	1.086	1.092	1.0033	0.148467
	oe-NCL	134189	138054	106114	0.785034	0.945549	0.801084	0.843889	1.5205	1.8314	1.5516	1.6345	0.171228
GAPDH	Control	184978	151275	144210
	oe-vector	175896	147287	129455
	oe-NCL	170934	146004	132463
